# Supplementary material for: A large, open source dataset of stroke anatomical brain images and manual lesion segmentations
Source: Sci Data. 2018 Feb 20;5:180011. doi: 10.1038/sdata.2018.11 (PMC5819480; doi:10.1038/sdata.2018.11)
Supplement: Supplementary file 1 [file sdata201811-isa1.zip]

Archive with 3 entries (3 files):
- i_Investigation.txt
- s_study_Liew.txt
- a_assay_Liew.txt
