# Supplementary material for: A large, open source dataset of stroke anatomical brain images and manual lesion segmentations
Source: Sci Data. 2018 Feb 20;5:180011. doi: 10.1038/sdata.2018.11 (PMC5819480; doi:10.1038/sdata.2018.11)
Supplement: Supplementary file 1 [file sdata201811-isa1.zip › i_Investigation.txt]

# Investigation File generated for Scientific Data with Investigation File Authoring Tool version 0.1.0 on 21/12/2017 - This metadata file is CC0
ONTOLOGY SOURCE REFERENCE
Term Source Name	NCBITAXON	UO	OBI	UBERON	NCIT	ERO
Term Source File	http://data.bioontology.org/ontologies/NCBITAXON	http://data.bioontology.org/ontologies/UO	http://data.bioontology.org/ontologies/OBI	http://data.bioontology.org/ontologies/UBERON	http://data.bioontology.org/ontologies/NCIT	http://data.bioontology.org/ontologies/ERO
Term Source Version	2016AB	unknown	2014-08-18	releases/2014-06-15	17.06d	2013-08-02
Term Source Description	National Center for Biotechnology Information (NCBI) Organismal Classification	Units of Measurement Ontology	Ontology for Biomedical Investigations	Uber Anatomy Ontology	National Cancer Institute Thesaurus	Eagle-I Research Resource Ontology
INVESTIGATION
Investigation Identifier
Investigation Title
Investigation Description
Investigation Submission Date
Investigation Public Release Date
INVESTIGATION PUBLICATIONS
Investigation PubMed ID
Investigation Publication DOI
Investigation Publication Author List
Investigation Publication Title
Investigation Publication Status
Investigation Publication Status Term Accession Number
Investigation Publication Status Term Source REF
INVESTIGATION CONTACTS
Investigation Person Last Name
Investigation Person Mid Initials
Investigation Person First Name
Investigation Person Address
Investigation Person Phone
Investigation Person Fax
Investigation Person Email
Investigation Person Affiliation
Investigation Person Roles
Investigation Person Roles Term Accession Number
Investigation Person Roles Term Source REF
STUDY
Study Identifier	10.1038/sdata.2018.11
Study Title	A large, open source dataset of stroke anatomical brain images and manual lesion segmentations
Study Submission Date	29/08/2017
Study Public Release Date	20/02/2018
Study Description	http://www.nature.com/articles/sdata201811#abstract
Study File Name	s_study_Liew.txt
Comment[Subject Keywords]	///;///;///;///
Comment[Manuscript Licence]	CC BY-4.0
Comment[Experimental Metadata Licence]	CC0
Comment[Supplementary Information File Name]		Supplementary Information
Comment[Supplementary Information File Type]	x-zip-compressed	vnd.openxmlformats-officedocument.spreadsheetml.sheet
Comment[Supplementary Information File URL]	http://www.nature.com/articles/sdata201811#supplementary-information	http://www.nature.com/articles/sdata201811#supplementary-information
Comment[Data Repository]	ICPSR - Interuniversity Consortium for Political and Social Research;Functional Connectomes Project International Neuroimaging Data-Sharing Initiative
Comment[Data Record Accession]	doi:10.3886/ICPSR36684.v1;doi:10.15387/fcp_indi.atlas
Comment[Data Record URI]	https://doi.org/10.3886/ICPSR36684.v1;http://dx.doi.org/10.15387/fcp_indi.atlas
STUDY DESIGN DESCRIPTORS
Study Design Type	parallel group design
Study Design Type Term Accession Number	OBI:0500006
Study Design Type Term Source REF	OBI
STUDY PUBLICATIONS
Study PubMed ID
Study Publication DOI
Study Publication Author List
Study Publication Title
Study Publication Status
Study Publication Status Term Accession Number
Study Publication Status Term Source REF
STUDY FACTORS
Study Factor Name	primary stroke location	primary stroke location hemisphere	stroke type
Study Factor Type	regional part of brain	cerebral hemisphere	Clinical Diagnosis
Study Factor Type Term Accession Number	UBERON:0002616	UBERON:0001869	NCIT:C15607
Study Factor Type Term Source REF	UBERON	UBERON	NCIT
STUDY ASSAYS
Study Assay Measurement Type	nuclear magnetic resonance assay
Study Assay Measurement Type Term Accession Number	OBI:0000182
Study Assay Measurement Type Term Source REF	ERO
Study Assay Technology Type	MRI Scanner
Study Assay Technology Type Term Accession Number	ERO:MRI_Scanner
Study Assay Technology Type Term Source REF	ERO
Study Assay Technology Platform	""
Study Assay File Name	a_assay_Liew.txt
STUDY PROTOCOLS
Study Protocol Name	Data Overview	Magnetic Resonance Imaging	Training Individuals Performing Lesion Tracing	Identifying and Tracing Lesions	Metadata	Normalization to a Standard Template, Intensity Normalization, and Defacing	Probabilistic Spatial Mapping of ATLAS Lesion Labels
Study Protocol Type	protocol	nuclear magnetic resonance assay	training process	data annotation objective	digital curation	normalization data transformation	data visualization
Study Protocol Type Term Accession Number	OBI:0000272	OBI:0000182	OBI:0000939	http://www.ebi.ac.uk/efo/swo/SWO_0000467	OBI:0302914	OBI:0200169	OBI:0200111
Study Protocol Type Term Source REF	OBI	ERO	OBI	ERO	OBI	OBI	OBI
Study Protocol Description							
Study Protocol URI	""	""	""	""	""	""	""
Study Protocol Version							
Study Protocol Parameters Name	""	instrument; manufacturer; magnetic field strength; coil type; MRI assay; image resolution	""	""	""	""	""
Study Protocol Parameters Name Term Accession Number	""	""	""	""	""	""	""
Study Protocol Parameters Name Term Source REF	""	""	""	""	""	""	""
Study Protocol Components Name	""	""	""	""	""	""	""
Study Protocol Components Type	""	""	""	""	""	""	""
Study Protocol Components Type Term Accession Number	""	""	""	""	""	""	""
Study Protocol Components Type Term Source REF	""	""	""	""	""	""	""
STUDY CONTACTS
Study Person Last Name	Liew	Anglin	Banks	Sondag	Ito	Kim	Chan	Ito	Jung	Khoshab	Lefebvre	Nakamura	Saldana	Schmiesing	Tran	Vo	Ard	Heydari	Kim	Aziz-Zadeh	Cramer	Liu	Soekadar	Nordvik	Westlye	Wang	Winstein	Yu	Ai	Koo	Craddock	Milham	Lakich	Pienta	Stroud
Study Person First Name	Sook-Lei	Julia M.	Nick W.	Matt	Kaori L.	Hosung	Jennifer	Joyce	Connie	Nima	Stephanie	William	David	Allie	Cathy	Danny	Tyler	Panthea	Bokkyu	Lisa	Steven C.	Jingchun	Surjo	Jan-Egil	Lars T.	Junping	Carolee	Chunshui	Lei	Bonhwang	R. Cameron	Michael	Matthew	Amy	Alison
Study Person Mid Initials																																			
Study Person Email	sliew@usc.edu	""	""	""	""	""	""	""	""	""	""	""	""	""	""	""	""	""	""	""	""	""	""	""	""	""	""	""	""	""	""	""	""	""	""
Study Person Phone																																			
Study Person Fax																																			
Study Person Address																																			
Study Person Affiliation	University of Southern California, Los Angeles, California 90089, USA	University of Southern California, Los Angeles, California 90089, USA	University of Southern California, Los Angeles, California 90089, USA	University of Southern California, Los Angeles, California 90089, USA	University of Southern California, Los Angeles, California 90089, USA	University of Southern California, Los Angeles, California 90089, USA	University of Southern California, Los Angeles, California 90089, USA	University of Southern California, Los Angeles, California 90089, USA	University of Southern California, Los Angeles, California 90089, USA	University of California, Irvine, Irvine, California 92697, USA	University of Southern California, Los Angeles, California 90089, USA	University of Southern California, Los Angeles, California 90089, USA	University of Southern California, Los Angeles, California 90089, USA	University of Southern California, Los Angeles, California 90089, USA	University of Southern California, Los Angeles, California 90089, USA	University of Southern California, Los Angeles, California 90089, USA	University of Southern California, Los Angeles, California 90089, USA	University of Southern California, Los Angeles, California 90089, USA	University of Southern California, Los Angeles, California 90089, USA	University of Southern California, Los Angeles, California 90089, USA	University of California, Irvine, Irvine, California 92697, USA	Tianjin Medical University General Hospital, Tianjin 30051, China	University of Tübingen, Tübingen 72076, Germany	Sunnaas Rehabilitation Hospital HT, Nesodden 1453, Norway	NORMENT and KG Jebsen Centre for Psychosis Research, Division of Mental Health and Addiction, Oslo University Hospital, Oslo 0372, Norway	Tianjin Medical University General Hospital, Tianjin 30051, China	University of Southern California, Los Angeles, California 90089, USA	Tianjin Medical University General Hospital, Tianjin 30051, China	Child Mind Institute, New York, New York 10022, USA	Child Mind Institute, New York, New York 10022, USA	Child Mind Institute, New York, New York 10022, USA	Child Mind Institute, New York, New York 10022, USA	University of Texas Medical Branch, Galveston, Texas 77555, USA	University of Michigan, Ann Arbor, Michigan 48104, USA	University of Michigan, Ann Arbor, Michigan 48104, USA
Study Person Roles																																			
Study Person Roles Term Accession Number																																			
Study Person Roles Term Source REF																																			
Comment[Study Person ORCID]																0000-0001-8769-994X									0000-0001-8644-956X						0000-0002-4950-1303				
Comment[Funder]																																			
Comment[FundRef ID]																																			
Comment[Funder Term Source REF]																																			
Comment[Grant Identifier]																																			
