# Supplementary material for: A large, open source dataset of stroke anatomical brain images and manual lesion segmentations
Source: Sci Data. 2018 Feb 20;5:180011. doi: 10.1038/sdata.2018.11 (PMC5819480; doi:10.1038/sdata.2018.11)
Supplement: Supplementary file 1 [file sdata201811-isa1.zip › s_study_Liew.txt]

Source Name	Characteristics[organism]	Term Source REF	Term Accession Number	Characteristics[organism part]	Term Source REF	Term Accession Number	Characteristics[development stage]	Term Source REF	Term Accession Number	Protocol REF	Comment[number of Strokes LH Cortical]	Comment[number of Strokes LH subcortical]	Comment[number of Strokes RH Cortical]	Comment[number of Strokes RH subcortical]	Comment[Other Location]	Comment[vascular territory]	Comment[periventricular hyperintensity]	Comment[deep white matter hyperintensity]	Sample Name	Factor Value[primary stroke location]	Factor Value[primary stroke location hemisphere]	Factor Value[stroke type]
c0001	Homo sapiens	NCBITAXON	NCBITaxon:9606	brain	UBERON	UBERON:0000955	adult organism	UBERON	UBERON:0007023	Data Overview	0	1	0	0	0	Lacunar	1	0	c0001s0004t01	Basal ganglia, corona radiata	Left	Embolic/Hemorrhagic
c0001	Homo sapiens	NCBITAXON	NCBITaxon:9606	brain	UBERON	UBERON:0000955	adult organism	UBERON	UBERON:0007023	Data Overview	0	0	0	1	0	Lacunar	3	2	c0001s0005t01	Basal ganglia, corona radiata	Right	Embolic
c0001	Homo sapiens	NCBITAXON	NCBITaxon:9606	brain	UBERON	UBERON:0000955	adult organism	UBERON	UBERON:0007023	Data Overview	1	0	0	0	0	MCA	1	0	c0001s0006t01	Parietal lobe	Left	Embolic
c0001	Homo sapiens	NCBITAXON	NCBITaxon:9606	brain	UBERON	UBERON:0000955	adult organism	UBERON	UBERON:0007023	Data Overview	0	0	1	0	0	MCA	1	0	c0001s0007t01	Frontal, parietal lobes	Right	Embolic
c0001	Homo sapiens	NCBITAXON	NCBITaxon:9606	brain	UBERON	UBERON:0000955	adult organism	UBERON	UBERON:0007023	Data Overview	0	1	1	0	0	MCA	2	1	c0001s0008t01	Frontal lobe, basal ganglia, insula	Right	Embolic
c0001	Homo sapiens	NCBITAXON	NCBITaxon:9606	brain	UBERON	UBERON:0000955	adult organism	UBERON	UBERON:0007023	Data Overview	1	0	0	0	0	ACA/MCA	1	1	c0001s0012t01	Frontal lobe, perirolandic region, basal gangial	Left	Embolic
c0002	Homo sapiens	NCBITAXON	NCBITaxon:9606	brain	UBERON	UBERON:0000955	adult organism	UBERON	UBERON:0007023	Data Overview	0	0	0	1	0	Lacunar	1	0	c0002s0001t01	Basal ganglia, insula, internal capsule	Right	Embolic
c0002	Homo sapiens	NCBITAXON	NCBITaxon:9606	brain	UBERON	UBERON:0000955	adult organism	UBERON	UBERON:0007023	Data Overview	0	1	0	0	0	Lacunar	1	0	c0002s0002t01	Basal ganglia, corona radiata	Left	Embolic
c0002	Homo sapiens	NCBITAXON	NCBITaxon:9606	brain	UBERON	UBERON:0000955	adult organism	UBERON	UBERON:0007023	Data Overview	0	0	0	1	0	Lacunar	3	1	c0002s0003t01	Basal gangia	Right	Embolic
c0002	Homo sapiens	NCBITAXON	NCBITaxon:9606	brain	UBERON	UBERON:0000955	adult organism	UBERON	UBERON:0007023	Data Overview	0	0	0	1	0	Lacunar	1	1	c0002s0004t01	Basal ganglia, internal capsule	Right	Embolic
c0002	Homo sapiens	NCBITAXON	NCBITaxon:9606	brain	UBERON	UBERON:0000955	adult organism	UBERON	UBERON:0007023	Data Overview	0	1	0	0	0	Lacunar	3	2	c0002s0005t01	Basal ganglia	Left	Embolic/hemorrhagic
c0002	Homo sapiens	NCBITAXON	NCBITaxon:9606	brain	UBERON	UBERON:0000955	adult organism	UBERON	UBERON:0007023	Data Overview	0	0	1	0	0	MCA	1	1	c0002s0007t01	Frontal and parietal lobes, basal ganglia	Right	Embolic
c0002	Homo sapiens	NCBITAXON	NCBITaxon:9606	brain	UBERON	UBERON:0000955	adult organism	UBERON	UBERON:0007023	Data Overview	0	0	0	1	0	Lacunar	3	2	c0002s0008t01	Basal ganglia	Right	Embolic
c0002	Homo sapiens	NCBITAXON	NCBITaxon:9606	brain	UBERON	UBERON:0000955	adult organism	UBERON	UBERON:0007023	Data Overview	0	0	1	0	0	MCA	1	0	c0002s0009t01	Frontal, temporal lobes	Right	Embolic
c0002	Homo sapiens	NCBITAXON	NCBITaxon:9606	brain	UBERON	UBERON:0000955	adult organism	UBERON	UBERON:0007023	Data Overview	0	0	1	0	0	MCA	1	0	c0002s0011t01	Frontal, parietal lobes	Right	Embolic
c0002	Homo sapiens	NCBITAXON	NCBITaxon:9606	brain	UBERON	UBERON:0000955	adult organism	UBERON	UBERON:0007023	Data Overview	0	0	1	0	0	MCA	1	1	c0002s0012t01	Frontal lobe	Right	Embolic
c0002	Homo sapiens	NCBITAXON	NCBITaxon:9606	brain	UBERON	UBERON:0000955	adult organism	UBERON	UBERON:0007023	Data Overview	0	0	1	0	0	MCA	0	1	c0002s0013t01	Frontal, parietal, temporal lobes	Right	Embolic
c0002	Homo sapiens	NCBITAXON	NCBITaxon:9606	brain	UBERON	UBERON:0000955	adult organism	UBERON	UBERON:0007023	Data Overview	0	1	0	0	0	Lacunar	1	0	c0002s0014t01	Centrum semiovale	Left	Emolic
c0002	Homo sapiens	NCBITAXON	NCBITaxon:9606	brain	UBERON	UBERON:0000955	adult organism	UBERON	UBERON:0007023	Data Overview	0	0	1	0	0	MCA	1	1	c0002s0015t01	Frontal, parietal lobes	Right	Embolic
c0002	Homo sapiens	NCBITAXON	NCBITaxon:9606	brain	UBERON	UBERON:0000955	adult organism	UBERON	UBERON:0007023	Data Overview	0	0	0	0	1	Basilar perforator	2	2	c0002s0016t01	Pons	Brainstem	Embolic
c0002	Homo sapiens	NCBITAXON	NCBITaxon:9606	brain	UBERON	UBERON:0000955	adult organism	UBERON	UBERON:0007023	Data Overview	0	0	1	0	1	ACA	1	1	c0002s0017t01	Frontal lobe	Right	Embolic
c0002	Homo sapiens	NCBITAXON	NCBITaxon:9606	brain	UBERON	UBERON:0000955	adult organism	UBERON	UBERON:0007023	Data Overview	0	1	0	0	0	MCA	1	1	c0002s0018t01	Frontal lobe, basal ganglia	Left	Embolic
c0002	Homo sapiens	NCBITAXON	NCBITaxon:9606	brain	UBERON	UBERON:0000955	adult organism	UBERON	UBERON:0007023	Data Overview	1	0	0	0	0	MCA	1	1	c0002s0019t01	Frontal, parietal, temporal lobes	Left	Embolic
c0002	Homo sapiens	NCBITAXON	NCBITaxon:9606	brain	UBERON	UBERON:0000955	adult organism	UBERON	UBERON:0007023	Data Overview	0	0	0	1	0	MCA	0	0	c0002s0020t01	Frontal lobe, basal ganglia, internal capsule	Right	Embolic
c0002	Homo sapiens	NCBITAXON	NCBITaxon:9606	brain	UBERON	UBERON:0000955	adult organism	UBERON	UBERON:0007023	Data Overview	0	1	0	0	0	MCA	1	1	c0002s0021t01	Frontal lobe, basal ganglia, thalamus	Left	Embolic
c0002	Homo sapiens	NCBITAXON	NCBITaxon:9606	brain	UBERON	UBERON:0000955	adult organism	UBERON	UBERON:0007023	Data Overview	0	2	0	2	0	Lacunar	2	2	c0002s0022t01	Basal ganglia, internal capsule	Left	Embolic
c0002	Homo sapiens	NCBITAXON	NCBITaxon:9606	brain	UBERON	UBERON:0000955	adult organism	UBERON	UBERON:0007023	Data Overview	0	2	0	0	1	Basilar perforator	1	1	c0002s0023t01	Pons	Brainstem	Embolic
c0002	Homo sapiens	NCBITAXON	NCBITaxon:9606	brain	UBERON	UBERON:0000955	adult organism	UBERON	UBERON:0007023	Data Overview	0	3	0	2	0	Lacunar	3	2	c0002s0024t01	Basal ganglia, internal capsule	Left	Embolic
c0002	Homo sapiens	NCBITAXON	NCBITaxon:9606	brain	UBERON	UBERON:0000955	adult organism	UBERON	UBERON:0007023	Data Overview	0	1	0	1	0	MCA	1	1	c0002s0025t01	Frontal lobe, basal ganglia	Right	Embolic
c0002	Homo sapiens	NCBITAXON	NCBITaxon:9606	brain	UBERON	UBERON:0000955	adult organism	UBERON	UBERON:0007023	Data Overview	0	1	0	0	1	Basilar perforator	2	2	c0002s0026t01	Pons	Brainstem	Embolic
c0002	Homo sapiens	NCBITAXON	NCBITaxon:9606	brain	UBERON	UBERON:0000955	adult organism	UBERON	UBERON:0007023	Data Overview	0	0	0	1	0	ACA	1	1	c0002s0027t01	Frontal and parietal lobes, corpus callosum	Right	Embolic
c0003	Homo sapiens	NCBITAXON	NCBITaxon:9606	brain	UBERON	UBERON:0000955	adult organism	UBERON	UBERON:0007023	Data Overview	0	2	0	0	0	Lacunar	2	2	c0003s0001t01	Basal ganglia, corona radiata	Left	Embolic
c0003	Homo sapiens	NCBITAXON	NCBITaxon:9606	brain	UBERON	UBERON:0000955	adult organism	UBERON	UBERON:0007023	Data Overview	0	1	0	1	0	Lacunar	2	2	c0003s0002t01	Basal ganglia	Bilateral	Embolic
c0003	Homo sapiens	NCBITAXON	NCBITaxon:9606	brain	UBERON	UBERON:0000955	adult organism	UBERON	UBERON:0007023	Data Overview	0	1	0	0	0	Lacunar	2	3	c0003s0003t01	Frontal centrum semiovale, corona radiata	Left	Embolic
c0003	Homo sapiens	NCBITAXON	NCBITaxon:9606	brain	UBERON	UBERON:0000955	adult organism	UBERON	UBERON:0007023	Data Overview	0	0	0	1	0	Lacunar	1	2	c0003s0004t01	Corona radiata, basal ganglia	Right	Embolic
c0003	Homo sapiens	NCBITAXON	NCBITaxon:9606	brain	UBERON	UBERON:0000955	adult organism	UBERON	UBERON:0007023	Data Overview	0	0	0	1	0	Lacunar	1	1	c0003s0005t01	Corona radiata, basal ganglia	Right	Embolic
c0003	Homo sapiens	NCBITAXON	NCBITaxon:9606	brain	UBERON	UBERON:0000955	adult organism	UBERON	UBERON:0007023	Data Overview	0	1	0	0	0	Lacunar	1	1	c0003s0006t01	Basal ganglia, subinsular region	Left	Embolic
c0003	Homo sapiens	NCBITAXON	NCBITaxon:9606	brain	UBERON	UBERON:0000955	adult organism	UBERON	UBERON:0007023	Data Overview	0	0	0	1	0	Lacunar	2	2	c0003s0007t01	Basal ganglia, corona radiata	Right	Embolic
c0003	Homo sapiens	NCBITAXON	NCBITaxon:9606	brain	UBERON	UBERON:0000955	adult organism	UBERON	UBERON:0007023	Data Overview	0	1	0	0	0	Lacunar	1	1	c0003s0008t01	Basal ganglia	Left	Embolic
c0003	Homo sapiens	NCBITAXON	NCBITaxon:9606	brain	UBERON	UBERON:0000955	adult organism	UBERON	UBERON:0007023	Data Overview	0	2	0	1	0	Lacunar	1	2	c0003s0009t01	Basal ganglia	Left	Embolic
c0003	Homo sapiens	NCBITAXON	NCBITaxon:9606	brain	UBERON	UBERON:0000955	adult organism	UBERON	UBERON:0007023	Data Overview	0	0	0	1	0	Lacunar	1	1	c0003s0010t01	Corona radiata	Right	Embolic
c0003	Homo sapiens	NCBITAXON	NCBITaxon:9606	brain	UBERON	UBERON:0000955	adult organism	UBERON	UBERON:0007023	Data Overview	0	1	0	1	0	Lacunar	1	1	c0003s0011t01	Basal ganglia, internal capsule	Right	Embolic
c0003	Homo sapiens	NCBITAXON	NCBITaxon:9606	brain	UBERON	UBERON:0000955	adult organism	UBERON	UBERON:0007023	Data Overview	1	1	0	0	0	Lacunar	2	2	c0003s0012t01	Corona radiata	Left	Embolic
c0003	Homo sapiens	NCBITAXON	NCBITaxon:9606	brain	UBERON	UBERON:0000955	adult organism	UBERON	UBERON:0007023	Data Overview	0	1	0	2	0	Lacunar	1	2	c0003s0013t01	Corona radiata, basal ganglia	Left	Embolic
c0003	Homo sapiens	NCBITAXON	NCBITaxon:9606	brain	UBERON	UBERON:0000955	adult organism	UBERON	UBERON:0007023	Data Overview	0	0	0	1	0	Lacunar	0	0	c0003s0014t01	Corona radiata, basal ganglia	Right	Embolic
c0003	Homo sapiens	NCBITAXON	NCBITaxon:9606	brain	UBERON	UBERON:0000955	adult organism	UBERON	UBERON:0007023	Data Overview	0	2	0	1	0	Lacunar	2	2	c0003s0015t01	Corona radiata, basal ganglia	Right	Embolic
c0003	Homo sapiens	NCBITAXON	NCBITaxon:9606	brain	UBERON	UBERON:0000955	adult organism	UBERON	UBERON:0007023	Data Overview	0	0	0	1	0	Lacunar	2	2	c0003s0016t01	Interal capsule	Right	Embolic
c0003	Homo sapiens	NCBITAXON	NCBITaxon:9606	brain	UBERON	UBERON:0000955	adult organism	UBERON	UBERON:0007023	Data Overview	0	0	0	3	0	Lacunar	1	1	c0003s0017t01	Interal capsule	Right	Embolic
c0003	Homo sapiens	NCBITAXON	NCBITaxon:9606	brain	UBERON	UBERON:0000955	adult organism	UBERON	UBERON:0007023	Data Overview	0	1	0	0	0	Lacunar	1	1	c0003s0018t01	Basal ganglia, internal capsule	Left	Embolic
c0003	Homo sapiens	NCBITAXON	NCBITaxon:9606	brain	UBERON	UBERON:0000955	adult organism	UBERON	UBERON:0007023	Data Overview	0	0	0	1	0	Lacunar	1	2	c0003s0019t01	Corona radiata, basal ganglia	Right	Embolic
c0003	Homo sapiens	NCBITAXON	NCBITaxon:9606	brain	UBERON	UBERON:0000955	adult organism	UBERON	UBERON:0007023	Data Overview	0	1	0	0	0	Lacunar	2	2	c0003s0020t01	Corona radiata, basal ganglia	Left	Embolic
c0003	Homo sapiens	NCBITAXON	NCBITaxon:9606	brain	UBERON	UBERON:0000955	adult organism	UBERON	UBERON:0007023	Data Overview	0	0	0	1	0	Lacunar	1	0	c0003s0021t01	Thalamus	Right	Embolic
c0003	Homo sapiens	NCBITAXON	NCBITaxon:9606	brain	UBERON	UBERON:0000955	adult organism	UBERON	UBERON:0007023	Data Overview	0	1	0	0	0	Lacunar	1	1	c0003s0022t01	Thalamus	Left	Embolic
c0003	Homo sapiens	NCBITAXON	NCBITaxon:9606	brain	UBERON	UBERON:0000955	adult organism	UBERON	UBERON:0007023	Data Overview	0	1	0	0	0	Lacunar	2	1	c0003s0023t01	Corona radiata, basal ganglia	Left	Embolic
c0003	Homo sapiens	NCBITAXON	NCBITaxon:9606	brain	UBERON	UBERON:0000955	adult organism	UBERON	UBERON:0007023	Data Overview	0	2	0	1	0	Lacunar	1	0	c0003s0024t01	Corona radiata, basal ganglia	Left	Embolic
c0003	Homo sapiens	NCBITAXON	NCBITaxon:9606	brain	UBERON	UBERON:0000955	adult organism	UBERON	UBERON:0007023	Data Overview	0	0	0	3	0	Lacunar	1	1	c0003s0025t01	Corona radiata, basal ganglia	Right	Embolic
c0003	Homo sapiens	NCBITAXON	NCBITaxon:9606	brain	UBERON	UBERON:0000955	adult organism	UBERON	UBERON:0007023	Data Overview	0	0	0	1	0	Lacunar	1	0	c0003s0026t01	Interal capsule	Right	Embolic
c0003	Homo sapiens	NCBITAXON	NCBITaxon:9606	brain	UBERON	UBERON:0000955	adult organism	UBERON	UBERON:0007023	Data Overview	0	2	0	0	0	Lacunar	1	1	c0003s0027t01	Corona radiata, basal ganglia	Left	Embolic
c0003	Homo sapiens	NCBITAXON	NCBITaxon:9606	brain	UBERON	UBERON:0000955	adult organism	UBERON	UBERON:0007023	Data Overview	0	0	0	1	0	Lacunar	2	1	c0003s0028t01	Basal ganglia	Right	Embolic
c0003	Homo sapiens	NCBITAXON	NCBITaxon:9606	brain	UBERON	UBERON:0000955	adult organism	UBERON	UBERON:0007023	Data Overview	0	1	0	0	0	Lacunar	1	1	c0003s0029t01	Basal ganglia, internal capsule	Left	Embolic
c0003	Homo sapiens	NCBITAXON	NCBITaxon:9606	brain	UBERON	UBERON:0000955	adult organism	UBERON	UBERON:0007023	Data Overview	2	0	0	0	0	MCA	1	1	c0003s0030t01	Middle frontal gyrus	Left	Embolic
c0003	Homo sapiens	NCBITAXON	NCBITaxon:9606	brain	UBERON	UBERON:0000955	adult organism	UBERON	UBERON:0007023	Data Overview	0	1	0	1	0	Lacunar	1	1	c0003s0031t01	Basal ganglia, corona radiata	Left	Embolic
c0003	Homo sapiens	NCBITAXON	NCBITaxon:9606	brain	UBERON	UBERON:0000955	adult organism	UBERON	UBERON:0007023	Data Overview	0	0	0	2	0	Lacunar	2	3	c0003s0032t01	Corona radiata	Right	Embolic
c0003	Homo sapiens	NCBITAXON	NCBITaxon:9606	brain	UBERON	UBERON:0000955	adult organism	UBERON	UBERON:0007023	Data Overview	0	0	0	1	0	Lacunar	1	1	c0003s0033t01	Interal capsule	Right	Embolic
c0003	Homo sapiens	NCBITAXON	NCBITaxon:9606	brain	UBERON	UBERON:0000955	adult organism	UBERON	UBERON:0007023	Data Overview	0	0	0	1	0	Lacunar	2	2	c0003s0034t01	Corona radiata	Right	Embolic
c0003	Homo sapiens	NCBITAXON	NCBITaxon:9606	brain	UBERON	UBERON:0000955	adult organism	UBERON	UBERON:0007023	Data Overview	0	1	0	0	0	Lacunar	1	1	c0003s0035t01	Corona radiata, internal capsule	Left	Embolic
c0003	Homo sapiens	NCBITAXON	NCBITaxon:9606	brain	UBERON	UBERON:0000955	adult organism	UBERON	UBERON:0007023	Data Overview	0	0	0	1	0	Lacunar	1	1	c0003s0036t01	Corona radiata, internal capsule, basal ganglia	Right	Embolic
c0003	Homo sapiens	NCBITAXON	NCBITaxon:9606	brain	UBERON	UBERON:0000955	adult organism	UBERON	UBERON:0007023	Data Overview	0	0	0	1	0	Lacunar	2	3	c0003s0037t01	Corona radiata, basal ganglia	Right	Embolic
c0003	Homo sapiens	NCBITAXON	NCBITaxon:9606	brain	UBERON	UBERON:0000955	adult organism	UBERON	UBERON:0007023	Data Overview	0	1	0	1	0	Lacunar	1	1	c0003s0038t01	Corona radiata	Right	Embolic
c0003	Homo sapiens	NCBITAXON	NCBITaxon:9606	brain	UBERON	UBERON:0000955	adult organism	UBERON	UBERON:0007023	Data Overview	0	1	0	1	0	Lacunar	1	1	c0003s0039t01	Corona radiata, basal ganglia	Left	Embolic
c0003	Homo sapiens	NCBITAXON	NCBITaxon:9606	brain	UBERON	UBERON:0000955	adult organism	UBERON	UBERON:0007023	Data Overview	0	1	0	0	0	Lacunar	1	1	c0003s0040t01	Corona radiata, basal ganglia	Left	Embolic
c0003	Homo sapiens	NCBITAXON	NCBITaxon:9606	brain	UBERON	UBERON:0000955	adult organism	UBERON	UBERON:0007023	Data Overview	0	1	0	0	0	Lacunar	2	2	c0003s0041t01	Basal ganglia	Left	Embolic
c0003	Homo sapiens	NCBITAXON	NCBITaxon:9606	brain	UBERON	UBERON:0000955	adult organism	UBERON	UBERON:0007023	Data Overview	0	0	0	1	0	Lacunar	0	1	c0003s0042t01	Basal ganglia	Right	Embolic
c0003	Homo sapiens	NCBITAXON	NCBITaxon:9606	brain	UBERON	UBERON:0000955	adult organism	UBERON	UBERON:0007023	Data Overview	0	1	0	1	0	Lacunar	3	3	c0003s0043t01	Corona radiata, basal ganglia	Right	Embolic
c0003	Homo sapiens	NCBITAXON	NCBITaxon:9606	brain	UBERON	UBERON:0000955	adult organism	UBERON	UBERON:0007023	Data Overview	0	0	0	2	0	Lacunar	1	1	c0003s0044t01	Corona radiata, basal ganglia	Right	Embolic
c0003	Homo sapiens	NCBITAXON	NCBITaxon:9606	brain	UBERON	UBERON:0000955	adult organism	UBERON	UBERON:0007023	Data Overview	0	0	0	1	0	Lacunar	1	1	c0003s0045t01	Corona radiata, basal ganglia	Right	Embolic
c0003	Homo sapiens	NCBITAXON	NCBITaxon:9606	brain	UBERON	UBERON:0000955	adult organism	UBERON	UBERON:0007023	Data Overview	0	2	0	0	0	Anterior choroidal	1	1	c0003s0046t01	Internal capsule, thalamus	Left	Embolic
c0003	Homo sapiens	NCBITAXON	NCBITaxon:9606	brain	UBERON	UBERON:0000955	adult organism	UBERON	UBERON:0007023	Data Overview	0	1	0	1	0	Lacunar	2	1	c0003s0048t01	Corona radiata	Left	Embolic
c0003	Homo sapiens	NCBITAXON	NCBITaxon:9606	brain	UBERON	UBERON:0000955	adult organism	UBERON	UBERON:0007023	Data Overview	0	1	0	0	0	Lacunar	1	1	c0003s0049t01	Corona radiata, basal ganglia	Left	Embolic
c0003	Homo sapiens	NCBITAXON	NCBITaxon:9606	brain	UBERON	UBERON:0000955	adult organism	UBERON	UBERON:0007023	Data Overview	0	0	0	1	0	Lacunar	1	1	c0003s0050t01	Basal ganglia, head of left caudate	Right	Embolic
c0003	Homo sapiens	NCBITAXON	NCBITaxon:9606	brain	UBERON	UBERON:0000955	adult organism	UBERON	UBERON:0007023	Data Overview	0	0	0	1	0	Lacunar	2	2	c0003s0051t01	Corona radiata, basal ganglia	Right	Embolic
c0003	Homo sapiens	NCBITAXON	NCBITaxon:9606	brain	UBERON	UBERON:0000955	adult organism	UBERON	UBERON:0007023	Data Overview	0	1	0	0	0	Lacunar	1	1	c0003s0052t01	Basal ganglia	Left	Embolic
c0003	Homo sapiens	NCBITAXON	NCBITaxon:9606	brain	UBERON	UBERON:0000955	adult organism	UBERON	UBERON:0007023	Data Overview	0	2	0	2	0	Lacunar	2	2	c0003s0053t01	Corona radiata	Left	Embolic
c0003	Homo sapiens	NCBITAXON	NCBITaxon:9606	brain	UBERON	UBERON:0000955	adult organism	UBERON	UBERON:0007023	Data Overview	0	1	0	1	0	Lacunar	1	2	c0003s0054t01	Basal ganglia	Right	Embolic
c0003	Homo sapiens	NCBITAXON	NCBITaxon:9606	brain	UBERON	UBERON:0000955	adult organism	UBERON	UBERON:0007023	Data Overview	0	1	0	0	0	Lacunar	2	2	c0003s0055t01	Basal ganglia	Left	Embolic
c0003	Homo sapiens	NCBITAXON	NCBITaxon:9606	brain	UBERON	UBERON:0000955	adult organism	UBERON	UBERON:0007023	Data Overview	0	0	0	1	0	Lacunar	1	1	c0003s0056t01	Basal ganglia	Right	Embolic
c0004	Homo sapiens	NCBITAXON	NCBITaxon:9606	brain	UBERON	UBERON:0000955	adult organism	UBERON	UBERON:0007023	Data Overview	0	1	1	0	0	MCA	0	1	c0004s0001t01	Frontal lobe	Right	Embolic
c0004	Homo sapiens	NCBITAXON	NCBITaxon:9606	brain	UBERON	UBERON:0000955	adult organism	UBERON	UBERON:0007023	Data Overview	0	1	1	0	0	MCA	1	1	c0004s0002t01	Frontal, Temporal lobes	Right	Embolic
c0004	Homo sapiens	NCBITAXON	NCBITaxon:9606	brain	UBERON	UBERON:0000955	adult organism	UBERON	UBERON:0007023	Data Overview	0	2	0	3	0	Lacunar	1	1	c0004s0003t01	Corona radiata	Right	Embolic
c0004	Homo sapiens	NCBITAXON	NCBITaxon:9606	brain	UBERON	UBERON:0000955	adult organism	UBERON	UBERON:0007023	Data Overview	1	0	0	0	0	ACA/MCA	1	0	c0004s0004t01	Frontal, parietal lobe	Left	Embolic
c0004	Homo sapiens	NCBITAXON	NCBITaxon:9606	brain	UBERON	UBERON:0000955	adult organism	UBERON	UBERON:0007023	Data Overview	0	1	0	0	0	Lacunar	2	2	c0004s0005t01	Lentiform nucleus, corona radiata	Left	Embolic
c0004	Homo sapiens	NCBITAXON	NCBITaxon:9606	brain	UBERON	UBERON:0000955	adult organism	UBERON	UBERON:0007023	Data Overview	0	2	0	1	1	Basilar perforator	2	1	c0004s0006t01	Right hemipons	Brainstem	Embolic
c0004	Homo sapiens	NCBITAXON	NCBITaxon:9606	brain	UBERON	UBERON:0000955	adult organism	UBERON	UBERON:0007023	Data Overview	0	0	0	2	0	Lacunar	1	0	c0004s0007t01	Lentiform nucleus, corona radiata	Right	Embolic
c0004	Homo sapiens	NCBITAXON	NCBITaxon:9606	brain	UBERON	UBERON:0000955	adult organism	UBERON	UBERON:0007023	Data Overview	0	1	0	1	2	Basilar perforator	1	1	c0004s0008t01	Left hemipons	Brainstem	Embolic
c0004	Homo sapiens	NCBITAXON	NCBITaxon:9606	brain	UBERON	UBERON:0000955	adult organism	UBERON	UBERON:0007023	Data Overview	0	0	0	5	0	MCA	0	1	c0004s0009t01	Precentral and postcentral gyri	Right	Embolic
c0004	Homo sapiens	NCBITAXON	NCBITaxon:9606	brain	UBERON	UBERON:0000955	adult organism	UBERON	UBERON:0007023	Data Overview	0	0	1	0	0	MCA	1	0	c0004s0010t01	Frontal, parietal, temporal lobes, basal ganlia	Right	Embolic
c0004	Homo sapiens	NCBITAXON	NCBITaxon:9606	brain	UBERON	UBERON:0000955	adult organism	UBERON	UBERON:0007023	Data Overview	2	0	1	0	0	MCA	1	1	c0004s0011t01	Frontal lobe	Right	Embolic
c0004	Homo sapiens	NCBITAXON	NCBITaxon:9606	brain	UBERON	UBERON:0000955	adult organism	UBERON	UBERON:0007023	Data Overview	0	2	0	0	0	Lacunar	1	2	c0004s0012t01	Basal ganglia, corona radiata	Left	Embolic
c0004	Homo sapiens	NCBITAXON	NCBITaxon:9606	brain	UBERON	UBERON:0000955	adult organism	UBERON	UBERON:0007023	Data Overview	2	1	0	1	0	MCA	2	2	c0004s0013t01	Frontal lobe (precentral gyrus)	Left	Embolic
c0004	Homo sapiens	NCBITAXON	NCBITaxon:9606	brain	UBERON	UBERON:0000955	adult organism	UBERON	UBERON:0007023	Data Overview	0	1	0	0	0	Lacunar	2	1	c0004s0014t01	Basal ganglia, corona radiata	Left	Embolic
c0004	Homo sapiens	NCBITAXON	NCBITaxon:9606	brain	UBERON	UBERON:0000955	adult organism	UBERON	UBERON:0007023	Data Overview	0	1	0	1	0	Lacunar	1	1	c0004s0015t01	Basal ganglia, corona radiata	Left	Embolic
c0004	Homo sapiens	NCBITAXON	NCBITaxon:9606	brain	UBERON	UBERON:0000955	adult organism	UBERON	UBERON:0007023	Data Overview	0	3	0	2	0	Lacunar	2	1	c0004s0016t01	Basal ganglia, thalmus	Bilateral	Embolic
c0004	Homo sapiens	NCBITAXON	NCBITaxon:9606	brain	UBERON	UBERON:0000955	adult organism	UBERON	UBERON:0007023	Data Overview	0	1	0	1	1	Basilar perforator	1	1	c0004s0017t01	Right hemipons	Brainstem	Embolic
c0004	Homo sapiens	NCBITAXON	NCBITaxon:9606	brain	UBERON	UBERON:0000955	adult organism	UBERON	UBERON:0007023	Data Overview	0	1	0	0	0	Lacunar	1	0	c0004s0018t01	Basal ganglia	Left	Embolic
c0004	Homo sapiens	NCBITAXON	NCBITaxon:9606	brain	UBERON	UBERON:0000955	adult organism	UBERON	UBERON:0007023	Data Overview	0	2	1	0	0	MCA	0	0	c0004s0019t01	Frontal lobe, basal ganglia	Right	Embolic
c0004	Homo sapiens	NCBITAXON	NCBITaxon:9606	brain	UBERON	UBERON:0000955	adult organism	UBERON	UBERON:0007023	Data Overview	0	0	1	0	1	MCA	0	0	c0004s0020t01	Frontal lobe, basal ganglia	Right	Embolic
c0004	Homo sapiens	NCBITAXON	NCBITaxon:9606	brain	UBERON	UBERON:0000955	adult organism	UBERON	UBERON:0007023	Data Overview	0	2	0	2	0	Lacunar	1	0	c0004s0021t01	Corona radiata, basal ganglia	Right	Embolic
c0004	Homo sapiens	NCBITAXON	NCBITaxon:9606	brain	UBERON	UBERON:0000955	adult organism	UBERON	UBERON:0007023	Data Overview	0	1	0	1	0	Lacunar	3	3	c0004s0022t01	Basal ganglia	Bilateral	Embolic
c0004	Homo sapiens	NCBITAXON	NCBITaxon:9606	brain	UBERON	UBERON:0000955	adult organism	UBERON	UBERON:0007023	Data Overview	0	0	0	0	1	Basilar perforator	1	0	c0004s0023t01	Cerebral peduncle	Left	Embolic
c0004	Homo sapiens	NCBITAXON	NCBITaxon:9606	brain	UBERON	UBERON:0000955	adult organism	UBERON	UBERON:0007023	Data Overview	0	0	0	1	0	Lacunar	1	1	c0004s0024t01	Corona radiata, basal ganglia	Right	Embolic
c0004	Homo sapiens	NCBITAXON	NCBITaxon:9606	brain	UBERON	UBERON:0000955	adult organism	UBERON	UBERON:0007023	Data Overview	0	0	0	1	0	Lacunar	1	1	c0004s0025t01	Corona radiata, basal ganglia	Right	Embolic
c0004	Homo sapiens	NCBITAXON	NCBITaxon:9606	brain	UBERON	UBERON:0000955	adult organism	UBERON	UBERON:0007023	Data Overview	0	1	0	1	0	Lacunar	1	1	c0004s0026t01	Corona radiata, basal ganglia	Left	Embolic
c0004	Homo sapiens	NCBITAXON	NCBITaxon:9606	brain	UBERON	UBERON:0000955	adult organism	UBERON	UBERON:0007023	Data Overview	0	1	0	1	0	Lacunar	2	3	c0004s0027t01	Basal ganglia	Left	Embolic
c0004	Homo sapiens	NCBITAXON	NCBITaxon:9606	brain	UBERON	UBERON:0000955	adult organism	UBERON	UBERON:0007023	Data Overview	1	1	0	1	1	Basilar perforator	2	2	c0004s0028t01	Right hemipons	Brainstem	Embolic
c0004	Homo sapiens	NCBITAXON	NCBITaxon:9606	brain	UBERON	UBERON:0000955	adult organism	UBERON	UBERON:0007023	Data Overview	0	1	0	0	0	Lacunar	1	0	c0004s0029t01	Corona radiata, basal ganglia	Left	Embolic
c0004	Homo sapiens	NCBITAXON	NCBITaxon:9606	brain	UBERON	UBERON:0000955	adult organism	UBERON	UBERON:0007023	Data Overview	0	1	0	3	0	Lacunar	3	2	c0004s0030t01	Thalamus	Left	Embolic
c0004	Homo sapiens	NCBITAXON	NCBITaxon:9606	brain	UBERON	UBERON:0000955	adult organism	UBERON	UBERON:0007023	Data Overview	1	0	0	0	0	MCA	1	0	c0004s0031t01	Frontal lobe	Left	Embolic
c0004	Homo sapiens	NCBITAXON	NCBITaxon:9606	brain	UBERON	UBERON:0000955	adult organism	UBERON	UBERON:0007023	Data Overview	0	1	0	3	0	Lacunar	2	2	c0004s0032t01	Basal ganglia	Left	Embolic
c0004	Homo sapiens	NCBITAXON	NCBITaxon:9606	brain	UBERON	UBERON:0000955	adult organism	UBERON	UBERON:0007023	Data Overview	0	1	0	1	0	MCA	1	1	c0004s0033t01	Corona radiata, basal ganglia	Left	Embolic
c0004	Homo sapiens	NCBITAXON	NCBITaxon:9606	brain	UBERON	UBERON:0000955	adult organism	UBERON	UBERON:0007023	Data Overview	0	1	0	0	0	Lacunar	1	2	c0004s0034t01	Basal ganglia, posterior limb internal capsule	Left	Embolic
c0005	Homo sapiens	NCBITAXON	NCBITaxon:9606	brain	UBERON	UBERON:0000955	adult organism	UBERON	UBERON:0007023	Data Overview	0	1	0	0	0	MCA	3	2	c0005s0003t01	Subinsular region, basal ganglia	Left	Embolic
c0005	Homo sapiens	NCBITAXON	NCBITaxon:9606	brain	UBERON	UBERON:0000955	adult organism	UBERON	UBERON:0007023	Data Overview	0	2	0	1	0	Lacunar	1	2	c0005s0006t01	Corona radiata, internal capsule	Left	Embolic
c0005	Homo sapiens	NCBITAXON	NCBITaxon:9606	brain	UBERON	UBERON:0000955	adult organism	UBERON	UBERON:0007023	Data Overview	1	0	0	0	0	MCA	1	1	c0005s0007t01	Basal ganglia, frontal and temporal lobes	Left	Embolic
c0005	Homo sapiens	NCBITAXON	NCBITaxon:9606	brain	UBERON	UBERON:0000955	adult organism	UBERON	UBERON:0007023	Data Overview	0	1	0	0	0	Lacunar	1	1	c0005s0008t01	Basal ganglia, frontal and temporal lobes	Left	Embolic
c0005	Homo sapiens	NCBITAXON	NCBITaxon:9606	brain	UBERON	UBERON:0000955	adult organism	UBERON	UBERON:0007023	Data Overview	0	1	0	0	0	MCA	2	2	c0005s0009t01	Corona radiata, basal ganglia	Left	Embolic/Hemorrhagic
c0005	Homo sapiens	NCBITAXON	NCBITaxon:9606	brain	UBERON	UBERON:0000955	adult organism	UBERON	UBERON:0007023	Data Overview	0	1	0	0	0	Lacunar	1	0	c0005s0010t01	Internal capsule	Left	Embolic
c0005	Homo sapiens	NCBITAXON	NCBITaxon:9606	brain	UBERON	UBERON:0000955	adult organism	UBERON	UBERON:0007023	Data Overview	0	1	0	1	0	Anterior choroidal	3	3	c0005s0011t01	Internal capsule, thalamus	Left	Embolic
c0005	Homo sapiens	NCBITAXON	NCBITaxon:9606	brain	UBERON	UBERON:0000955	adult organism	UBERON	UBERON:0007023	Data Overview	0	0	0	0	1	PICA	1	1	c0005s0012t01	Cerebellum	Right	Embolic
c0005	Homo sapiens	NCBITAXON	NCBITaxon:9606	brain	UBERON	UBERON:0000955	adult organism	UBERON	UBERON:0007023	Data Overview	1	0	0	0	0	MCA	2	2	c0005s0013t01	Frontal lobe, postcentral gyrus	Left	Embolic
c0005	Homo sapiens	NCBITAXON	NCBITaxon:9606	brain	UBERON	UBERON:0000955	adult organism	UBERON	UBERON:0007023	Data Overview	1	2	0	2	0	Lacunar	3	3	c0005s0014t01	Corona radiata, internal capsule	Left	Embolic
c0005	Homo sapiens	NCBITAXON	NCBITaxon:9606	brain	UBERON	UBERON:0000955	adult organism	UBERON	UBERON:0007023	Data Overview	0	1	0	0	0	MCA	3	2	c0005s0017t01	Corona radiata, basal ganglia	Left	Embolic
c0005	Homo sapiens	NCBITAXON	NCBITaxon:9606	brain	UBERON	UBERON:0000955	adult organism	UBERON	UBERON:0007023	Data Overview	0	1	0	1	0	Lacunar	1	2	c0005s0018t01	Basal ganglia	Left	Embolic
c0005	Homo sapiens	NCBITAXON	NCBITaxon:9606	brain	UBERON	UBERON:0000955	adult organism	UBERON	UBERON:0007023	Data Overview	0	0	0	1	0	MCA	2	2	c0005s0021t01	Frontoparietal centrum semiovale	Right	Embolic
c0005	Homo sapiens	NCBITAXON	NCBITaxon:9606	brain	UBERON	UBERON:0000955	adult organism	UBERON	UBERON:0007023	Data Overview	0	0	1	0	0	MCA	1	1	c0005s0024t01	Parietal lobe	Right	Embolic
c0005	Homo sapiens	NCBITAXON	NCBITaxon:9606	brain	UBERON	UBERON:0000955	adult organism	UBERON	UBERON:0007023	Data Overview	0	1	0	1	0	Lacunar	3	3	c0005s0026t01	Corona radiata	Left	Embolic
c0005	Homo sapiens	NCBITAXON	NCBITaxon:9606	brain	UBERON	UBERON:0000955	adult organism	UBERON	UBERON:0007023	Data Overview	0	0	0	1	0	Lacunar	2	2	c0005s0027t01	Basal ganglia	Right	Embolic
c0005	Homo sapiens	NCBITAXON	NCBITaxon:9606	brain	UBERON	UBERON:0000955	adult organism	UBERON	UBERON:0007023	Data Overview	0	1	0	1	1	PICA	2	2	c0005s0028t01	Cerebellum	Right	Embolic
c0005	Homo sapiens	NCBITAXON	NCBITaxon:9606	brain	UBERON	UBERON:0000955	adult organism	UBERON	UBERON:0007023	Data Overview	0	1	0	1	0	Lacunar	3	3	c0005s0029t01	Corona radiata, basal ganglia	Left	Embolic
c0005	Homo sapiens	NCBITAXON	NCBITaxon:9606	brain	UBERON	UBERON:0000955	adult organism	UBERON	UBERON:0007023	Data Overview	1	0	0	0	0	MCA	3	3	c0005s0030t01	Frontal lobe, postcentral gyrus	Left	Embolic
c0005	Homo sapiens	NCBITAXON	NCBITaxon:9606	brain	UBERON	UBERON:0000955	adult organism	UBERON	UBERON:0007023	Data Overview	0	0	0	0	1	Basilar perforator	2	2	c0005s0031t01	Right hemipons	Brainstem	Embolic
c0005	Homo sapiens	NCBITAXON	NCBITaxon:9606	brain	UBERON	UBERON:0000955	adult organism	UBERON	UBERON:0007023	Data Overview	0	1	0	0	0	Lacunar	1	1	c0005s0035t01	Corona radiata, basal ganglia, thalamus	Left	Embolic
c0005	Homo sapiens	NCBITAXON	NCBITaxon:9606	brain	UBERON	UBERON:0000955	adult organism	UBERON	UBERON:0007023	Data Overview	2	0	0	0	0	MCA	1	1	c0005s0036t01	Frontal lobe, basal ganglia	Left	Embolic
c0005	Homo sapiens	NCBITAXON	NCBITaxon:9606	brain	UBERON	UBERON:0000955	adult organism	UBERON	UBERON:0007023	Data Overview	0	0	0	0	1	Basilar perforator	2	1	c0005s0040t01	Left aspect of the midbrain	Brainstem	Embolic
c0005	Homo sapiens	NCBITAXON	NCBITaxon:9606	brain	UBERON	UBERON:0000955	adult organism	UBERON	UBERON:0007023	Data Overview	0	2	0	3	0	Lacunar	2	2	c0005s0042t01	Corona radiata, basal ganglia, internal capsule	Left	Embolic
c0005	Homo sapiens	NCBITAXON	NCBITaxon:9606	brain	UBERON	UBERON:0000955	adult organism	UBERON	UBERON:0007023	Data Overview	3	0	0	0	0	Lacunar	2	2	c0005s0043t01	Basal ganglia	Left	Embolic
c0005	Homo sapiens	NCBITAXON	NCBITaxon:9606	brain	UBERON	UBERON:0000955	adult organism	UBERON	UBERON:0007023	Data Overview	0	2	0	0	0	Lacunar	3	3	c0005s0044t01	Basal ganglia, corona radiata	Left	Embolic
c0005	Homo sapiens	NCBITAXON	NCBITaxon:9606	brain	UBERON	UBERON:0000955	adult organism	UBERON	UBERON:0007023	Data Overview	0	0	0	0	1	Basilar perforator	2	1	c0005s0045t01	Left hemipons	Brainstem	Embolic
c0005	Homo sapiens	NCBITAXON	NCBITaxon:9606	brain	UBERON	UBERON:0000955	adult organism	UBERON	UBERON:0007023	Data Overview	0	0	0	0	1	AICA/SCA	1	1	c0005s0047t01	Middle cerebral peduncle	Left	Embolic
c0005	Homo sapiens	NCBITAXON	NCBITaxon:9606	brain	UBERON	UBERON:0000955	adult organism	UBERON	UBERON:0007023	Data Overview	0	0	0	0	1	Basilar perforator	2	1	c0005s0048t01	Left hemipons	Brainstem	Embolic
c0005	Homo sapiens	NCBITAXON	NCBITaxon:9606	brain	UBERON	UBERON:0000955	adult organism	UBERON	UBERON:0007023	Data Overview	0	1	0	1	0	Lacunar	3	3	c0005s0049t01	Corona radiata, basal ganglia	Left	Embolic
c0006	Homo sapiens	NCBITAXON	NCBITaxon:9606	brain	UBERON	UBERON:0000955	adult organism	UBERON	UBERON:0007023	Data Overview	0	1	1	1	0	Lacunar	1	2	c0006s0001t01	Basal ganglia, corona radiata	Left	Embolic
c0006	Homo sapiens	NCBITAXON	NCBITaxon:9606	brain	UBERON	UBERON:0000955	adult organism	UBERON	UBERON:0007023	Data Overview	0	1	0	0	1	Basilar perforator	2	1	c0006s0003t01	Left hemipons	Brainstem	Embolic
c0006	Homo sapiens	NCBITAXON	NCBITaxon:9606	brain	UBERON	UBERON:0000955	adult organism	UBERON	UBERON:0007023	Data Overview	0	1	0	0	0	Lacunar	1	1	c0006s0004t01	Basal ganglia, corona radiata	Left	Embolic
c0006	Homo sapiens	NCBITAXON	NCBITaxon:9606	brain	UBERON	UBERON:0000955	adult organism	UBERON	UBERON:0007023	Data Overview	0	1	0	1	0	Lacunar	3	3	c0006s0005t01	Basal ganglia, corona radiata	Left	Embolic
c0006	Homo sapiens	NCBITAXON	NCBITaxon:9606	brain	UBERON	UBERON:0000955	adult organism	UBERON	UBERON:0007023	Data Overview	0	0	0	0	1	Basilar perforator	1	1	c0006s0006t01	Left hemipons	Brainstem	Embolic
c0006	Homo sapiens	NCBITAXON	NCBITaxon:9606	brain	UBERON	UBERON:0000955	adult organism	UBERON	UBERON:0007023	Data Overview	1	0	0	0	0	MCA	3	3	c0006s0007t01	Parietal lobe	Left	Embolic
c0006	Homo sapiens	NCBITAXON	NCBITaxon:9606	brain	UBERON	UBERON:0000955	adult organism	UBERON	UBERON:0007023	Data Overview	1	0	0	0	0	MCA	1	1	c0006s0008t01	Frontal lobe, basal ganglia	Left	Embolic
c0006	Homo sapiens	NCBITAXON	NCBITaxon:9606	brain	UBERON	UBERON:0000955	adult organism	UBERON	UBERON:0007023	Data Overview	0	2	0	1	0	Lacunar	1	1	c0006s0010t01	Corona radiata	Left	Embolic
c0006	Homo sapiens	NCBITAXON	NCBITaxon:9606	brain	UBERON	UBERON:0000955	adult organism	UBERON	UBERON:0007023	Data Overview	1	0	0	0	0	Lacunar	2	2	c0006s0014t01	Deep parietal white matter	Left	Embolic
c0006	Homo sapiens	NCBITAXON	NCBITaxon:9606	brain	UBERON	UBERON:0000955	adult organism	UBERON	UBERON:0007023	Data Overview	0	0	0	0	1	Basilar perforator	2	1	c0006s0018t01	Left hemipons	Brainstem	Embolic
c0006	Homo sapiens	NCBITAXON	NCBITaxon:9606	brain	UBERON	UBERON:0000955	adult organism	UBERON	UBERON:0007023	Data Overview	0	2	0	0	0	Lacunar	3	3	c0006s0019t01	Thalamus, internal capsule	Left	Embolic
c0006	Homo sapiens	NCBITAXON	NCBITaxon:9606	brain	UBERON	UBERON:0000955	adult organism	UBERON	UBERON:0007023	Data Overview	0	0	1	0	0	Lacunar	1	1	c0006s0020t01	Frontal lobe centrum semiovale	Right	Embolic
c0007	Homo sapiens	NCBITAXON	NCBITaxon:9606	brain	UBERON	UBERON:0000955	adult organism	UBERON	UBERON:0007023	Data Overview	0	0	1	0	0	MCA	1	1	c0007s0001t01	Basal ganglia, frontal and temporal lobes	Right	Embolic
c0007	Homo sapiens	NCBITAXON	NCBITaxon:9606	brain	UBERON	UBERON:0000955	adult organism	UBERON	UBERON:0007023	Data Overview	0	0	1	0	0	MCA	2	2	c0007s0002t01	Frontal and parietal lobes (perirolandic)	Right	Embolic
c0007	Homo sapiens	NCBITAXON	NCBITaxon:9606	brain	UBERON	UBERON:0000955	adult organism	UBERON	UBERON:0007023	Data Overview	1	0	0	0	0	MCA	3	3	c0007s0003t01	Frontal and parietal lobes	Left	Embolic
c0007	Homo sapiens	NCBITAXON	NCBITaxon:9606	brain	UBERON	UBERON:0000955	adult organism	UBERON	UBERON:0007023	Data Overview	0	2	0	1	0	Lacunar	3	3	c0007s0004t01	Corona radiata, basal ganglia, internal capsule	Right	Embolic
c0007	Homo sapiens	NCBITAXON	NCBITaxon:9606	brain	UBERON	UBERON:0000955	adult organism	UBERON	UBERON:0007023	Data Overview	1	1	0	0	0	MCA	2	2	c0007s0005t01	Insula, subinsular regions	Left	Embolic
c0007	Homo sapiens	NCBITAXON	NCBITaxon:9606	brain	UBERON	UBERON:0000955	adult organism	UBERON	UBERON:0007023	Data Overview	1	0	0	0	0	MCA	1	1	c0007s0006t01	Frontal and parietal lobes (perirolandic)	Left	Embolic
c0007	Homo sapiens	NCBITAXON	NCBITaxon:9606	brain	UBERON	UBERON:0000955	adult organism	UBERON	UBERON:0007023	Data Overview	0	0	1	0	0	MCA	1	1	c0007s0007t01	Basal ganglia, frontal and temporal lobes	Right	Embolic
c0007	Homo sapiens	NCBITAXON	NCBITaxon:9606	brain	UBERON	UBERON:0000955	adult organism	UBERON	UBERON:0007023	Data Overview	0	0	0	1	0	Lacunar	3	3	c0007s0008t01	Basal ganglia, corona radiata	Right	Embolic
c0007	Homo sapiens	NCBITAXON	NCBITaxon:9606	brain	UBERON	UBERON:0000955	adult organism	UBERON	UBERON:0007023	Data Overview	0	0	1	0	1	PCA	1	1	c0007s0009t01	Thalamus, occipital lobe	Right	Embolic
c0007	Homo sapiens	NCBITAXON	NCBITaxon:9606	brain	UBERON	UBERON:0000955	adult organism	UBERON	UBERON:0007023	Data Overview	0	4	0	1	0	Lacunar	3	3	c0007s0010t01	Corona radiata, basal ganglia	Right	Embolic
c0007	Homo sapiens	NCBITAXON	NCBITaxon:9606	brain	UBERON	UBERON:0000955	adult organism	UBERON	UBERON:0007023	Data Overview	0	1	0	1	1	Basilar perforator	3	3	c0007s0011t01	Pons	Brainstem	Embolic
c0007	Homo sapiens	NCBITAXON	NCBITaxon:9606	brain	UBERON	UBERON:0000955	adult organism	UBERON	UBERON:0007023	Data Overview	0	1	0	0	0	Lacunar	2	2	c0007s0012t01	Frontal corona radiata	Left	Embolic
c0007	Homo sapiens	NCBITAXON	NCBITaxon:9606	brain	UBERON	UBERON:0000955	adult organism	UBERON	UBERON:0007023	Data Overview	0	1	0	0	1	Lacunar	3	2	c0007s0013t01	Internal capsule, thalamus	Left	Embolic
c0007	Homo sapiens	NCBITAXON	NCBITaxon:9606	brain	UBERON	UBERON:0000955	adult organism	UBERON	UBERON:0007023	Data Overview	0	1	0	1	0	Lacunar	2	3	c0007s0014t01	Basal ganglia, corona radiata, subinsular region	Left	Embolic or hemorrhagic
c0007	Homo sapiens	NCBITAXON	NCBITaxon:9606	brain	UBERON	UBERON:0000955	adult organism	UBERON	UBERON:0007023	Data Overview	0	1	0	0	0	Lacunar	1	2	c0007s0015t01	Basal ganglia, corona radiata	Left	Embolic
c0007	Homo sapiens	NCBITAXON	NCBITaxon:9606	brain	UBERON	UBERON:0000955	adult organism	UBERON	UBERON:0007023	Data Overview	1	2	0	1	0	Lacunar	1	2	c0007s0016t01	Basal ganglia	Left	Embolic
c0007	Homo sapiens	NCBITAXON	NCBITaxon:9606	brain	UBERON	UBERON:0000955	adult organism	UBERON	UBERON:0007023	Data Overview	0	0	0	2	0	Lacunar	1	1	c0007s0017t01	Basal ganglia, corona radiata, internal capsule	Right	Embolic
c0007	Homo sapiens	NCBITAXON	NCBITaxon:9606	brain	UBERON	UBERON:0000955	adult organism	UBERON	UBERON:0007023	Data Overview	1	0	0	1	0	MCA	2	2	c0007s0018t01	Frontal and parietal lobes (perirolandic)	Left	Embolic
c0007	Homo sapiens	NCBITAXON	NCBITaxon:9606	brain	UBERON	UBERON:0000955	adult organism	UBERON	UBERON:0007023	Data Overview	1	1	0	0	0	MCA	2	2	c0007s0019t01	Frontal lobe (precentral gyrus)	Left	Embolic
c0007	Homo sapiens	NCBITAXON	NCBITaxon:9606	brain	UBERON	UBERON:0000955	adult organism	UBERON	UBERON:0007023	Data Overview	0	1	0	0	0	Lacunar	1	2	c0007s0020t01	Internal capsule, thalamus	Left	Embolic
c0007	Homo sapiens	NCBITAXON	NCBITaxon:9606	brain	UBERON	UBERON:0000955	adult organism	UBERON	UBERON:0007023	Data Overview	1	0	0	1	0	MCA	2	1	c0007s0021t01	Frontal, parietal, occipital lobes	Left	Embolic
c0007	Homo sapiens	NCBITAXON	NCBITaxon:9606	brain	UBERON	UBERON:0000955	adult organism	UBERON	UBERON:0007023	Data Overview	0	0	0	1	1	Basilar perforator	1	1	c0007s0022t01	Midbrain	Brainstem	Embolic
c0007	Homo sapiens	NCBITAXON	NCBITaxon:9606	brain	UBERON	UBERON:0000955	adult organism	UBERON	UBERON:0007023	Data Overview	0	1	0	0	0	MCA	1	1	c0007s0023t01	Corona radiata, temporal lobe, basal ganglia	Left	Embolic
c0007	Homo sapiens	NCBITAXON	NCBITaxon:9606	brain	UBERON	UBERON:0000955	adult organism	UBERON	UBERON:0007023	Data Overview	0	1	2	1	0	Lacunar	3	3	c0007s0024t01	Corona radiata	Left	Embolic
c0007	Homo sapiens	NCBITAXON	NCBITaxon:9606	brain	UBERON	UBERON:0000955	adult organism	UBERON	UBERON:0007023	Data Overview	0	1	0	0	0	Lacunar	1	1	c0007s0025t01	Corona radiata, basal ganglia	Left	Embolic
c0007	Homo sapiens	NCBITAXON	NCBITaxon:9606	brain	UBERON	UBERON:0000955	adult organism	UBERON	UBERON:0007023	Data Overview	0	0	0	1	0	Lacunar	1	1	c0007s0026t01	Corona radiata, basal ganglia	Right	Embolic
c0007	Homo sapiens	NCBITAXON	NCBITaxon:9606	brain	UBERON	UBERON:0000955	adult organism	UBERON	UBERON:0007023	Data Overview	0	0	1	0	0	MCA	1	1	c0007s0027t01	Corona radiata, frontal operculum, insula	Right	Embolic
c0007	Homo sapiens	NCBITAXON	NCBITaxon:9606	brain	UBERON	UBERON:0000955	adult organism	UBERON	UBERON:0007023	Data Overview	0	5	0	0	0	Lacunar	1	1	c0007s0028t01	Corona radiata	Left	Embolic
c0007	Homo sapiens	NCBITAXON	NCBITaxon:9606	brain	UBERON	UBERON:0000955	adult organism	UBERON	UBERON:0007023	Data Overview	1	0	0	0	0	MCA	1	1	c0007s0029t01	Corona radiata, frontal lobe	Left	Embolic
c0007	Homo sapiens	NCBITAXON	NCBITaxon:9606	brain	UBERON	UBERON:0000955	adult organism	UBERON	UBERON:0007023	Data Overview	0	1	0	0	0	Lacunar	2	2	c0007s0030t01	Internal capsule	Left	Embolic
c0007	Homo sapiens	NCBITAXON	NCBITaxon:9606	brain	UBERON	UBERON:0000955	adult organism	UBERON	UBERON:0007023	Data Overview	0	0	0	3	0	Lacunar	2	2	c0007s0031t01	Corona radiata, internal capsule, basal ganglia	Right	Embolic
c0007	Homo sapiens	NCBITAXON	NCBITaxon:9606	brain	UBERON	UBERON:0000955	adult organism	UBERON	UBERON:0007023	Data Overview	0	0	1	0	0	MCA	1	1	c0007s0032t01	Frontal and parietal lobes	Right	Embolic
c0007	Homo sapiens	NCBITAXON	NCBITaxon:9606	brain	UBERON	UBERON:0000955	adult organism	UBERON	UBERON:0007023	Data Overview	0	0	1	0	0	MCA	1	1	c0007s0033t01	Frontal and temporal lobes, basal ganglia	Right	Embolic
c0007	Homo sapiens	NCBITAXON	NCBITaxon:9606	brain	UBERON	UBERON:0000955	adult organism	UBERON	UBERON:0007023	Data Overview	0	0	1	0	0	MCA	2	2	c0007s0034t01	Frontal and parietal lobes, insula	Right	Embolic
c0007	Homo sapiens	NCBITAXON	NCBITaxon:9606	brain	UBERON	UBERON:0000955	adult organism	UBERON	UBERON:0007023	Data Overview	0	1	0	1	0	Lacunar	3	2	c0007s0035t01	Corona radiata	Left	Embolic
c0007	Homo sapiens	NCBITAXON	NCBITaxon:9606	brain	UBERON	UBERON:0000955	adult organism	UBERON	UBERON:0007023	Data Overview	0	2	0	1	0	Lacunar	1	1	c0007s0036t01	Internal capsule, corona radiata	Left	Embolic
c0008	Homo sapiens	NCBITAXON	NCBITaxon:9606	brain	UBERON	UBERON:0000955	adult organism	UBERON	UBERON:0007023	Data Overview	0	0	0	1	0	MCA	2	2	c0008s0001t01	Basal ganglia, frontal and parietal lobes	Right	Embolic
c0008	Homo sapiens	NCBITAXON	NCBITaxon:9606	brain	UBERON	UBERON:0000955	adult organism	UBERON	UBERON:0007023	Data Overview	0	1	0	0	0	Lacunar	2	2	c0008s0002t01	Corona radiata, internal capsule	Left	Embolic
c0008	Homo sapiens	NCBITAXON	NCBITaxon:9606	brain	UBERON	UBERON:0000955	adult organism	UBERON	UBERON:0007023	Data Overview	0	2	1	0	0	MCA	2	2	c0008s0003t01	Temporal lobe, Basal ganglia, corona radiata	Right	Embolic
c0008	Homo sapiens	NCBITAXON	NCBITaxon:9606	brain	UBERON	UBERON:0000955	adult organism	UBERON	UBERON:0007023	Data Overview	1	0	0	1	0	ACA	1	1	c0008s0005t01	Frontal lobe, corpus callosum	Left	Embolic
c0008	Homo sapiens	NCBITAXON	NCBITaxon:9606	brain	UBERON	UBERON:0000955	adult organism	UBERON	UBERON:0007023	Data Overview	0	0	1	0	0	MCA	1	1	c0008s0006t01	Basal ganglia, frontal and temporal operculum	Right	Embolic
c0008	Homo sapiens	NCBITAXON	NCBITaxon:9606	brain	UBERON	UBERON:0000955	adult organism	UBERON	UBERON:0007023	Data Overview	1	0	0	0	0	MCA	1	1	c0008s0007t01	Frontal lobe, basal ganglia	Left	Embolic
c0008	Homo sapiens	NCBITAXON	NCBITaxon:9606	brain	UBERON	UBERON:0000955	adult organism	UBERON	UBERON:0007023	Data Overview	0	1	0	0	0	MCA	1	1	c0008s0008t01	Internal capsule, basal ganglia	Left	Embolic
c0008	Homo sapiens	NCBITAXON	NCBITaxon:9606	brain	UBERON	UBERON:0000955	adult organism	UBERON	UBERON:0007023	Data Overview	0	1	1	0	0	MCA	2	2	c0008s0009t01	Frontal and parietal lobes, basal ganglia	Right	Embolic
c0008	Homo sapiens	NCBITAXON	NCBITaxon:9606	brain	UBERON	UBERON:0000955	adult organism	UBERON	UBERON:0007023	Data Overview	0	1	1	0	0	MCA	1	1	c0008s0010t01	Basal ganglia, frontal and temporal operculum	Right	Embolic
c0008	Homo sapiens	NCBITAXON	NCBITaxon:9606	brain	UBERON	UBERON:0000955	adult organism	UBERON	UBERON:0007023	Data Overview	0	2	0	1	0	MCA	3	3	c0008s0011t01	Basal ganglia, temporal lobe	Right	Embolic
c0008	Homo sapiens	NCBITAXON	NCBITaxon:9606	brain	UBERON	UBERON:0000955	adult organism	UBERON	UBERON:0007023	Data Overview	0	2	0	1	0	MCA	1	2	c0008s0012t01	Basal ganglia	Right	Embolic
c0008	Homo sapiens	NCBITAXON	NCBITaxon:9606	brain	UBERON	UBERON:0000955	adult organism	UBERON	UBERON:0007023	Data Overview	0	0	0	1	0	Lacunar	2	1	c0008s0013t01	Corona radiata, basal ganglia	Right	Embolic
c0008	Homo sapiens	NCBITAXON	NCBITaxon:9606	brain	UBERON	UBERON:0000955	adult organism	UBERON	UBERON:0007023	Data Overview	0	0	1	0	0	MCA	1	1	c0008s0014t01	Frontal lobe, basal ganglia	Right	Embolic
c0008	Homo sapiens	NCBITAXON	NCBITaxon:9606	brain	UBERON	UBERON:0000955	adult organism	UBERON	UBERON:0007023	Data Overview	0	0	1	2	0	MCA	2	2	c0008s0015t01	Temporal lobe, basal ganglia	Right	Embolic
c0008	Homo sapiens	NCBITAXON	NCBITaxon:9606	brain	UBERON	UBERON:0000955	adult organism	UBERON	UBERON:0007023	Data Overview	0	2	1	0	0	MCA	1	2	c0008s0016t01	Basal ganglia, internal capsule, temporal lobe	Right	Embolic
c0008	Homo sapiens	NCBITAXON	NCBITaxon:9606	brain	UBERON	UBERON:0000955	adult organism	UBERON	UBERON:0007023	Data Overview	0	1	0	0	0	MCA	1	1	c0008s0017t01	Basal ganglia, internal capsule, subinsular region	Left	Embolic
c0008	Homo sapiens	NCBITAXON	NCBITaxon:9606	brain	UBERON	UBERON:0000955	adult organism	UBERON	UBERON:0007023	Data Overview	0	0	1	0	0	MCA	1	1	c0008s0018t01	Basal ganglia, corona radiata, insula	Right	Embolic
c0008	Homo sapiens	NCBITAXON	NCBITaxon:9606	brain	UBERON	UBERON:0000955	adult organism	UBERON	UBERON:0007023	Data Overview	0	1	0	1	0	MCA	1	1	c0008s0019t01	Basal ganglia, internal capsule	Right	Embolic
c0008	Homo sapiens	NCBITAXON	NCBITaxon:9606	brain	UBERON	UBERON:0000955	adult organism	UBERON	UBERON:0007023	Data Overview	1	0	0	0	0	MCA	1	1	c0008s0020t01	Basal ganglia, frontal lobe	Left	Embolic
c0008	Homo sapiens	NCBITAXON	NCBITaxon:9606	brain	UBERON	UBERON:0000955	adult organism	UBERON	UBERON:0007023	Data Overview	0	0	1	0	0	MCA	1	1	c0008s0021t01	Frontal and parietal lobes, basal ganglia	Right	Embolic
c0008	Homo sapiens	NCBITAXON	NCBITaxon:9606	brain	UBERON	UBERON:0000955	adult organism	UBERON	UBERON:0007023	Data Overview	0	1	0	1	0	MCA	2	3	c0008s0022t01	Frontal lobe, subinsular region	Left	Embolic
c0008	Homo sapiens	NCBITAXON	NCBITaxon:9606	brain	UBERON	UBERON:0000955	adult organism	UBERON	UBERON:0007023	Data Overview	1	0	0	0	0	MCA	1	1	c0008s0023t01	Basal ganglia, frontal lobe, insula	Left	Embolic
c0008	Homo sapiens	NCBITAXON	NCBITaxon:9606	brain	UBERON	UBERON:0000955	adult organism	UBERON	UBERON:0007023	Data Overview	0	0	1	0	0	MCA	1	0	c0008s0024t01	Frontal lobe	Right	Embolic
c0008	Homo sapiens	NCBITAXON	NCBITaxon:9606	brain	UBERON	UBERON:0000955	adult organism	UBERON	UBERON:0007023	Data Overview	0	0	0	1	0	MCA	0	0	c0008s0025t01	Frontal lobe, basal ganglia	Right	Embolic
c0008	Homo sapiens	NCBITAXON	NCBITaxon:9606	brain	UBERON	UBERON:0000955	adult organism	UBERON	UBERON:0007023	Data Overview	0	1	1	1	0	MCA	1	1	c0008s0026t01	Frontal lobe	Right	Embolic
c0008	Homo sapiens	NCBITAXON	NCBITaxon:9606	brain	UBERON	UBERON:0000955	adult organism	UBERON	UBERON:0007023	Data Overview	0	0	1	0	0	MCA	1	1	c0008s0027t01	Frontal and parietal lobes	Right	Embolic
c0008	Homo sapiens	NCBITAXON	NCBITaxon:9606	brain	UBERON	UBERON:0000955	adult organism	UBERON	UBERON:0007023	Data Overview	0	1	0	0	1	MCA	1	1	c0008s0028t01	Basal ganglia, corona radiata	Left	Embolic
c0008	Homo sapiens	NCBITAXON	NCBITaxon:9606	brain	UBERON	UBERON:0000955	adult organism	UBERON	UBERON:0007023	Data Overview	0	0	1	0	0	MCA	1	1	c0008s0029t01	Frontal lobe, parietotemporal region, basal ganglia	Right	Embolic
c0008	Homo sapiens	NCBITAXON	NCBITaxon:9606	brain	UBERON	UBERON:0000955	adult organism	UBERON	UBERON:0007023	Data Overview	1	0	0	0	0	MCA	1	1	c0008s0030t01	Frontal, parietal, temporal lobes, Basal ganglia	Left	Embolic
c0008	Homo sapiens	NCBITAXON	NCBITaxon:9606	brain	UBERON	UBERON:0000955	adult organism	UBERON	UBERON:0007023	Data Overview	1	0	0	0	0	MCA	1	0	c0008s0031t01	Parietal, temporal lobes. Superior frontal gyrus.	Left	Embolic
c0008	Homo sapiens	NCBITAXON	NCBITaxon:9606	brain	UBERON	UBERON:0000955	adult organism	UBERON	UBERON:0007023	Data Overview	0	3	0	1	0	Lacunar	2	2	c0008s0032t01	Corona radiata, basal ganglia	Right	Embolic
c0008	Homo sapiens	NCBITAXON	NCBITaxon:9606	brain	UBERON	UBERON:0000955	adult organism	UBERON	UBERON:0007023	Data Overview	0	0	0	1	0	MCA	0	0	c0008s0033t01	Basal ganglia, corona radiata	Right	Embolic
c0009	Homo sapiens	NCBITAXON	NCBITaxon:9606	brain	UBERON	UBERON:0000955	adult organism	UBERON	UBERON:0007023	Data Overview	0	1	0	0	0	Lacunar	2	2	c0009s0001t01	Basal ganglia, corona radiata	Left	Embolic
c0009	Homo sapiens	NCBITAXON	NCBITaxon:9606	brain	UBERON	UBERON:0000955	adult organism	UBERON	UBERON:0007023	Data Overview	0	1	2	1	0	MCA	2	2	c0009s0002t01	Basal ganglia, corona radiata	Left	Embolic
c0009	Homo sapiens	NCBITAXON	NCBITaxon:9606	brain	UBERON	UBERON:0000955	adult organism	UBERON	UBERON:0007023	Data Overview	0	3	0	1	0	Lacunar	2	2	c0009s0003t01	Basal ganglia	Left	Embolic
c0009	Homo sapiens	NCBITAXON	NCBITaxon:9606	brain	UBERON	UBERON:0000955	adult organism	UBERON	UBERON:0007023	Data Overview	0	2	0	0	0	Lacunar	2	2	c0009s0004t01	Basal ganglia, corona radiata	Left	Embolic
c0009	Homo sapiens	NCBITAXON	NCBITaxon:9606	brain	UBERON	UBERON:0000955	adult organism	UBERON	UBERON:0007023	Data Overview	0	1	0	0	0	MCA	1	1	c0009s0005t01	Basal ganglia, corona radiata	Left	Embolic
c0009	Homo sapiens	NCBITAXON	NCBITaxon:9606	brain	UBERON	UBERON:0000955	adult organism	UBERON	UBERON:0007023	Data Overview	0	1	0	0	0	MCA	2	3	c0009s0006t01	Subinsular region	Left	Embolic
c0009	Homo sapiens	NCBITAXON	NCBITaxon:9606	brain	UBERON	UBERON:0000955	adult organism	UBERON	UBERON:0007023	Data Overview	0	1	0	0	0	MCA	2	2	c0009s0007t01	Basal ganglia, corona radiata	Left	Embolic
c0009	Homo sapiens	NCBITAXON	NCBITaxon:9606	brain	UBERON	UBERON:0000955	adult organism	UBERON	UBERON:0007023	Data Overview	1	0	0	0	0	MCA	1	0	c0009s0008t01	Frontal lobe, basal ganglia	Left	Embolic
c0009	Homo sapiens	NCBITAXON	NCBITaxon:9606	brain	UBERON	UBERON:0000955	adult organism	UBERON	UBERON:0007023	Data Overview	1	0	0	0	0	MCA	2	1	c0009s0009t01	Frontal lobe, basal ganglia	Left	Embolic
c0009	Homo sapiens	NCBITAXON	NCBITaxon:9606	brain	UBERON	UBERON:0000955	adult organism	UBERON	UBERON:0007023	Data Overview	1	0	0	0	0	MCA	1	1	c0009s0010t01	Frontal, temporal lobes. Basal ganglia.	Left	Embolic
c0009	Homo sapiens	NCBITAXON	NCBITaxon:9606	brain	UBERON	UBERON:0000955	adult organism	UBERON	UBERON:0007023	Data Overview	2	1	1	0	0	MCA	1	1	c0009s0011t01	Perirolandic region	Left	Embolic
c0009	Homo sapiens	NCBITAXON	NCBITaxon:9606	brain	UBERON	UBERON:0000955	adult organism	UBERON	UBERON:0007023	Data Overview	0	1	0	0	0	MCA	1	2	c0009s0012t01	Basal ganglia, corona radiata	Left	Embolic
c0010	Homo sapiens	NCBITAXON	NCBITaxon:9606	brain	UBERON	UBERON:0000955	adult organism	UBERON	UBERON:0007023	Data Overview	1	0	0	0	0	MCA	3	2	c0010s0001t01	Left precentral and superior frontal gyri	Left	Embolic
c0010	Homo sapiens	NCBITAXON	NCBITaxon:9606	brain	UBERON	UBERON:0000955	adult organism	UBERON	UBERON:0007023	Data Overview	0	1	0	0	0	Lacunar	1	1	c0010s0002t01	Basal ganglia	Left	Embolic
c0010	Homo sapiens	NCBITAXON	NCBITaxon:9606	brain	UBERON	UBERON:0000955	adult organism	UBERON	UBERON:0007023	Data Overview	0	1	0	0	0	Lacunar	1	1	c0010s0002t02	Basal ganglia	Left	Embolic
c0010	Homo sapiens	NCBITAXON	NCBITaxon:9606	brain	UBERON	UBERON:0000955	adult organism	UBERON	UBERON:0007023	Data Overview	0	0	0	1	0	Lacunar	1	1	c0010s0003t01	Basal ganglia	Right	Embolic
c0010	Homo sapiens	NCBITAXON	NCBITaxon:9606	brain	UBERON	UBERON:0000955	adult organism	UBERON	UBERON:0007023	Data Overview	0	0	0	1	0	Lacunar	1	1	c0010s0003t02	Basal ganglia	Right	Embolic
c0010	Homo sapiens	NCBITAXON	NCBITaxon:9606	brain	UBERON	UBERON:0000955	adult organism	UBERON	UBERON:0007023	Data Overview	1	0	0	0	0	MCA	1	1	c0010s0004t01	Parietal lobe, precentral gyrus	Left	Embolic/hemorrhagic
c0010	Homo sapiens	NCBITAXON	NCBITaxon:9606	brain	UBERON	UBERON:0000955	adult organism	UBERON	UBERON:0007023	Data Overview	0	1	0	1	0	MCA	1	2	c0010s0005t01	Frontal centrum semiovale/precentral gyrys	Left	Embolic
c0010	Homo sapiens	NCBITAXON	NCBITaxon:9606	brain	UBERON	UBERON:0000955	adult organism	UBERON	UBERON:0007023	Data Overview	0	1	0	1	0	MCA	1	2	c0010s0005t02	Frontal centrum semiovale/precentral gyrys	Left	Embolic
c0010	Homo sapiens	NCBITAXON	NCBITaxon:9606	brain	UBERON	UBERON:0000955	adult organism	UBERON	UBERON:0007023	Data Overview	1	0	1	1	0	Lacunar	2	2	c0010s0006t01	Corona radiata, basal ganglia	Right	Embolic
c0010	Homo sapiens	NCBITAXON	NCBITaxon:9606	brain	UBERON	UBERON:0000955	adult organism	UBERON	UBERON:0007023	Data Overview	0	0	1	0	0	MCA	1	1	c0010s0007t01	Frontal, parietal lobes	Right	Embolic/hemorrhagic
c0010	Homo sapiens	NCBITAXON	NCBITaxon:9606	brain	UBERON	UBERON:0000955	adult organism	UBERON	UBERON:0007023	Data Overview	0	1	0	2	0	Lacunar	2	2	c0010s0008t01	Corona radiata, centrum semiovale	Bilateral	Embolic
c0010	Homo sapiens	NCBITAXON	NCBITaxon:9606	brain	UBERON	UBERON:0000955	adult organism	UBERON	UBERON:0007023	Data Overview	0	0	0	1	1	PICA	1	1	c0010s0009t01	Cerebellum	Left	Embolic
c0010	Homo sapiens	NCBITAXON	NCBITaxon:9606	brain	UBERON	UBERON:0000955	adult organism	UBERON	UBERON:0007023	Data Overview	0	0	0	0	1	PICA	1	1	c0010s0009t02	Cerebellum	Left	Embolic
c0010	Homo sapiens	NCBITAXON	NCBITaxon:9606	brain	UBERON	UBERON:0000955	adult organism	UBERON	UBERON:0007023	Data Overview	0	0	0	0	1	PICA/SCA	2	1	c0010s0010t01	Cerebellum	Right	Embolic
c0010	Homo sapiens	NCBITAXON	NCBITaxon:9606	brain	UBERON	UBERON:0000955	adult organism	UBERON	UBERON:0007023	Data Overview	0	1	1	0	0	MCA/PCA	2	2	c0010s0011t01	Parietooccipital region	Right	Embolic
c0010	Homo sapiens	NCBITAXON	NCBITaxon:9606	brain	UBERON	UBERON:0000955	adult organism	UBERON	UBERON:0007023	Data Overview	1	0	1	0	0	MCA/PCA	2	2	c0010s0011t02	Parietooccipital region	Right	Embolic
c0010	Homo sapiens	NCBITAXON	NCBITaxon:9606	brain	UBERON	UBERON:0000955	adult organism	UBERON	UBERON:0007023	Data Overview	0	1	0	0	0	Lacunar	0	1	c0010s0013t01	Corona radiata, basal ganglia	Left	Embolic
c0010	Homo sapiens	NCBITAXON	NCBITaxon:9606	brain	UBERON	UBERON:0000955	adult organism	UBERON	UBERON:0007023	Data Overview	0	1	0	0	0	Lacunar	0	1	c0010s0013t02	Corona radiata, basal ganglia	Left	Embolic
c0010	Homo sapiens	NCBITAXON	NCBITaxon:9606	brain	UBERON	UBERON:0000955	adult organism	UBERON	UBERON:0007023	Data Overview	0	2	0	1	0	Lacunar	2	2	c0010s0014t01	Corona radiata, Basal ganglia	Right	Embolic
c0010	Homo sapiens	NCBITAXON	NCBITaxon:9606	brain	UBERON	UBERON:0000955	adult organism	UBERON	UBERON:0007023	Data Overview	0	0	0	0	1	PICA	1	1	c0010s0015t01	Cerebellum	Left	Embolic
c0010	Homo sapiens	NCBITAXON	NCBITaxon:9606	brain	UBERON	UBERON:0000955	adult organism	UBERON	UBERON:0007023	Data Overview	0	0	0	0	1	PICA	1	1	c0010s0015t02	Cerebellum	Left	Embolic
c0010	Homo sapiens	NCBITAXON	NCBITaxon:9606	brain	UBERON	UBERON:0000955	adult organism	UBERON	UBERON:0007023	Data Overview	0	0	0	0	1	SCA	1	1	c0010s0016t01	Cerebellum	Left	Embolic
c0010	Homo sapiens	NCBITAXON	NCBITaxon:9606	brain	UBERON	UBERON:0000955	adult organism	UBERON	UBERON:0007023	Data Overview	0	0	0	0	1	SCA	1	1	c0010s0016t02	Cerebellum	Left	Embolic
c0010	Homo sapiens	NCBITAXON	NCBITaxon:9606	brain	UBERON	UBERON:0000955	adult organism	UBERON	UBERON:0007023	Data Overview	0	0	0	1	0	MCA	1	1	c0010s0018t01	Precentral gyrys	Right	Embolic
c0010	Homo sapiens	NCBITAXON	NCBITaxon:9606	brain	UBERON	UBERON:0000955	adult organism	UBERON	UBERON:0007023	Data Overview	0	0	0	1	0	MCA	2	2	c0010s0020t01	Frontal centrum semiovale	Right	Embolic
c0010	Homo sapiens	NCBITAXON	NCBITaxon:9606	brain	UBERON	UBERON:0000955	adult organism	UBERON	UBERON:0007023	Data Overview	0	0	0	1	0	MCA	2	2	c0010s0020t02	Frontal centrum semiovale	Right	Embolic
c0010	Homo sapiens	NCBITAXON	NCBITaxon:9606	brain	UBERON	UBERON:0000955	adult organism	UBERON	UBERON:0007023	Data Overview	0	0	0	1	0	MCA	1	1	c0010s0021t01	Parietal lobe (supramarginal gyrus)	Right	Embolic
c0010	Homo sapiens	NCBITAXON	NCBITaxon:9606	brain	UBERON	UBERON:0000955	adult organism	UBERON	UBERON:0007023	Data Overview	1	0	0	0	0	PCA	0	0	c0010s0022t01	Occipital, temporal lobes	Left	Embolic
c0010	Homo sapiens	NCBITAXON	NCBITaxon:9606	brain	UBERON	UBERON:0000955	adult organism	UBERON	UBERON:0007023	Data Overview	1	0	0	0	0	PCA	0	0	c0010s0022t02	Occipital, temporal lobes	Left	Embolic
c0010	Homo sapiens	NCBITAXON	NCBITaxon:9606	brain	UBERON	UBERON:0000955	adult organism	UBERON	UBERON:0007023	Data Overview	1	0	0	0	0	MCA	3	3	c0010s0024t01	Frontal lobe (inferior frontal gyrus)	Left	Embolic
c0010	Homo sapiens	NCBITAXON	NCBITaxon:9606	brain	UBERON	UBERON:0000955	adult organism	UBERON	UBERON:0007023	Data Overview	0	1	0	1	0	Lacunar	1	1	c0010s0025t01	Corona radiata, basal ganglia	Right	Embolic
c0010	Homo sapiens	NCBITAXON	NCBITaxon:9606	brain	UBERON	UBERON:0000955	adult organism	UBERON	UBERON:0007023	Data Overview	0	1	0	1	0	Lacunar	1	1	c0010s0025t02	Corona radiata, basal ganglia	Right	Embolic
c0010	Homo sapiens	NCBITAXON	NCBITaxon:9606	brain	UBERON	UBERON:0000955	adult organism	UBERON	UBERON:0007023	Data Overview	0	0	0	1	1	PICA	2	1	c0010s0028t01	Cerebellum	Left	Embolic
c0010	Homo sapiens	NCBITAXON	NCBITaxon:9606	brain	UBERON	UBERON:0000955	adult organism	UBERON	UBERON:0007023	Data Overview	2	1	0	0	0	Lacunar	1	1	c0010s0029t01	Corona radiata, basal ganglia	Left	Embolic
c0010	Homo sapiens	NCBITAXON	NCBITaxon:9606	brain	UBERON	UBERON:0000955	adult organism	UBERON	UBERON:0007023	Data Overview	0	0	0	0	1	PICA	3	2	c0010s0030t01	Cerebellum	Left	Embolic
c0010	Homo sapiens	NCBITAXON	NCBITaxon:9606	brain	UBERON	UBERON:0000955	adult organism	UBERON	UBERON:0007023	Data Overview	0	0	1	1	0	Lacunar	2	2	c0010s0031t01	Corona radiata, basal ganglia	Right	Embolic
c0010	Homo sapiens	NCBITAXON	NCBITaxon:9606	brain	UBERON	UBERON:0000955	adult organism	UBERON	UBERON:0007023	Data Overview	0	0	0	1	0	MCA	1	2	c0010s0032t01	Frontal lobe centrum semiovale	Right	Embolic
c0010	Homo sapiens	NCBITAXON	NCBITaxon:9606	brain	UBERON	UBERON:0000955	adult organism	UBERON	UBERON:0007023	Data Overview	0	2	1	1	0	Lacunar	3	3	c0010s0034t01	Frontal centrum semiovale	Left	Embolic
c0010	Homo sapiens	NCBITAXON	NCBITaxon:9606	brain	UBERON	UBERON:0000955	adult organism	UBERON	UBERON:0007023	Data Overview	0	0	1	1	0	MCA	3	3	c0010s0037t01	Insula, parietal operculum, temporal lobe	Right	Embolic
c0010	Homo sapiens	NCBITAXON	NCBITaxon:9606	brain	UBERON	UBERON:0000955	adult organism	UBERON	UBERON:0007023	Data Overview	0	0	1	0	0	Anterior choroidal	3	3	c0010s0038t01	Posterior limb internal capsule	Right	Embolic
c0010	Homo sapiens	NCBITAXON	NCBITaxon:9606	brain	UBERON	UBERON:0000955	adult organism	UBERON	UBERON:0007023	Data Overview	0	0	0	2	1	PICA	2	2	c0010s0040t01	Cerebellum	Right	Embolic
c0010	Homo sapiens	NCBITAXON	NCBITaxon:9606	brain	UBERON	UBERON:0000955	adult organism	UBERON	UBERON:0007023	Data Overview	0	0	0	1	1	PICA	1	1	c0010s0041t01	Cerebellum	Left	Embolic
c0010	Homo sapiens	NCBITAXON	NCBITaxon:9606	brain	UBERON	UBERON:0000955	adult organism	UBERON	UBERON:0007023	Data Overview	0	1	0	0	1	PICA	1	1	c0010s0042t01	Cerebellum	Right	Embolic
c0010	Homo sapiens	NCBITAXON	NCBITaxon:9606	brain	UBERON	UBERON:0000955	adult organism	UBERON	UBERON:0007023	Data Overview	0	1	0	0	1	Basilar perforator	2	1	c0010s0043t01	Left hemipons	Brainstem	Embolic
c0010	Homo sapiens	NCBITAXON	NCBITaxon:9606	brain	UBERON	UBERON:0000955	adult organism	UBERON	UBERON:0007023	Data Overview	1	2	0	0	0	Lacunar	3	2	c0010s0044t01	Thalamus	Left	Embolic
c0010	Homo sapiens	NCBITAXON	NCBITaxon:9606	brain	UBERON	UBERON:0000955	adult organism	UBERON	UBERON:0007023	Data Overview	1	2	0	0	0	Lacunar	3	2	c0010s0044t02	Thalamus	Left	Embolic
c0010	Homo sapiens	NCBITAXON	NCBITaxon:9606	brain	UBERON	UBERON:0000955	adult organism	UBERON	UBERON:0007023	Data Overview	0	0	0	1	0	Lacunar	2	1	c0010s0046t01	Thalamus	Right	Embolic
c0011	Homo sapiens	NCBITAXON	NCBITaxon:9606	brain	UBERON	UBERON:0000955	adult organism	UBERON	UBERON:0007023	Data Overview	0	0	0	1	0	MCA	1	1	c0011s0001t01	Basal ganglia, corona radiata	Right	Embolic
c0011	Homo sapiens	NCBITAXON	NCBITaxon:9606	brain	UBERON	UBERON:0000955	adult organism	UBERON	UBERON:0007023	Data Overview	0	0	0	1	0	Lacunar	2	2	c0011s0002t01	Basal ganglia, corona radiata	Right	Embolic
c0011	Homo sapiens	NCBITAXON	NCBITaxon:9606	brain	UBERON	UBERON:0000955	adult organism	UBERON	UBERON:0007023	Data Overview	0	0	1	0	0	MCA	1	1	c0011s0003t01	Frontal, parietal, temporal lobes, basal ganglia	Right	Embolic
c0011	Homo sapiens	NCBITAXON	NCBITaxon:9606	brain	UBERON	UBERON:0000955	adult organism	UBERON	UBERON:0007023	Data Overview	0	0	1	0	0	MCA	1	0	c0011s0004t01	Frontal lobe, basal ganglia	Right	Embolic
c0011	Homo sapiens	NCBITAXON	NCBITaxon:9606	brain	UBERON	UBERON:0000955	adult organism	UBERON	UBERON:0007023	Data Overview	0	0	1	0	0	MCA	2	2	c0011s0005t01	Frontal, parietal, temporal lobes, basal ganglia	Right	Embolic
c0011	Homo sapiens	NCBITAXON	NCBITaxon:9606	brain	UBERON	UBERON:0000955	adult organism	UBERON	UBERON:0007023	Data Overview	0	0	0	1	0	Lacunar	1	0	c0011s0006t01	Basal ganglia, corona radiata	Right	Embolic
c0011	Homo sapiens	NCBITAXON	NCBITaxon:9606	brain	UBERON	UBERON:0000955	adult organism	UBERON	UBERON:0007023	Data Overview	0	0	0	1	0	Lacunar	1	1	c0011s0007t01	Internal capsule, thalamus	Right	Embolic
c0011	Homo sapiens	NCBITAXON	NCBITaxon:9606	brain	UBERON	UBERON:0000955	adult organism	UBERON	UBERON:0007023	Data Overview	0	0	1	0	0	MCA	1	0	c0011s0008t01	Frontal, parietal, temporal lobes, basal ganglia	Right	Embolic
c0011	Homo sapiens	NCBITAXON	NCBITaxon:9606	brain	UBERON	UBERON:0000955	adult organism	UBERON	UBERON:0007023	Data Overview	0	1	0	1	0	MCA	2	1	c0011s0009t01	Basal ganglia, corona radiata	Right	Embolic
c0011	Homo sapiens	NCBITAXON	NCBITaxon:9606	brain	UBERON	UBERON:0000955	adult organism	UBERON	UBERON:0007023	Data Overview	0	0	0	1	1	Basilar perforator	1	1	c0011s0010t01	Pons	Brainstem	Embolic
c0011	Homo sapiens	NCBITAXON	NCBITaxon:9606	brain	UBERON	UBERON:0000955	adult organism	UBERON	UBERON:0007023	Data Overview	0	0	0	1	0	Lacunar	1	1	c0011s0011t01	Basal ganglia, corona radiata	Right	Embolic
c0011	Homo sapiens	NCBITAXON	NCBITaxon:9606	brain	UBERON	UBERON:0000955	adult organism	UBERON	UBERON:0007023	Data Overview	0	0	0	1	0	MCA	2	2	c0011s0012t01	Basal ganglia, corona radiata	Right	Embolic
c0011	Homo sapiens	NCBITAXON	NCBITaxon:9606	brain	UBERON	UBERON:0000955	adult organism	UBERON	UBERON:0007023	Data Overview	0	1	0	0	0	MCA	1	1	c0011s0013t01	Basal ganglia, corona radiata, internal capsule	Left	Embolic
c0011	Homo sapiens	NCBITAXON	NCBITaxon:9606	brain	UBERON	UBERON:0000955	adult organism	UBERON	UBERON:0007023	Data Overview	0	0	0	1	0	Lacunar	1	1	c0011s0014t01	Thalamus, corona radiata, basal ganglia	Right	Embolic
c0011	Homo sapiens	NCBITAXON	NCBITaxon:9606	brain	UBERON	UBERON:0000955	adult organism	UBERON	UBERON:0007023	Data Overview	0	1	1	1	0	Lacunar	2	1	c0011s0015t01	Corona radiata, basal ganglia	Left	Embolic
