# Supplementary material for: A large, open source dataset of stroke anatomical brain images and manual lesion segmentations
Source: Sci Data. 2018 Feb 20;5:180011. doi: 10.1038/sdata.2018.11 (PMC5819480; doi:10.1038/sdata.2018.11)
Supplement: Supplementary file 1 [file sdata201811-isa1.zip › a_assay_Liew.txt]

Sample Name	Assay Name	Protocol REF	Parameter Value[instrument]	Parameter Value[manufacturer]	Parameter Value[magnetic field strength]	Unit	Term Source REF	Term Accession Number	Parameter Value[coil type]	Parameter Value[MRI assay]	Parameter Value[image resolution]	Unit	Term Source REF	Term Accession Number	Raw Data File	Comment[Data Repository]	Comment[Data Record Accession]	Comment[Data Record URI]	Protocol REF	Protocol REF	Protocol REF	Protocol REF	Protocol REF	Derived Data File	Comment[Data Repository]	Comment[Data Record Accession]	Comment[Data Record URI]
c0001s0004t01	c0001s0004t01	Magnetic Resonance Imaging	GE Signa	General Electric	1.5	tesla	UO	UO:0000228	head	T1-weighted anatomical	0.9 x 0.9 x 3.0	millimeter	UO	UO:0000016	c0001s0004t01.nii.gz	ICPSR - Interuniversity Consortium for Political and Social Research	doi:10.3886/ICPSR36684.v1	https://doi.org/10.3886/ICPSR36684.v1
c0001s0005t01	c0001s0005t01	Magnetic Resonance Imaging	GE Signa	General Electric	1.5	tesla	UO	UO:0000228	head	T1-weighted anatomical	0.9 x 0.9 x 3.0	millimeter	UO	UO:0000016	c0001s0005t01.nii.gz	ICPSR - Interuniversity Consortium for Political and Social Research	doi:10.3886/ICPSR36684.v1	https://doi.org/10.3886/ICPSR36684.v1
c0001s0006t01	c0001s0006t01	Magnetic Resonance Imaging	GE Signa	General Electric	1.5	tesla	UO	UO:0000228	head	T1-weighted anatomical	0.9 x 0.9 x 3.0	millimeter	UO	UO:0000016	c0001s0006t01.nii.gz	ICPSR - Interuniversity Consortium for Political and Social Research	doi:10.3886/ICPSR36684.v1	https://doi.org/10.3886/ICPSR36684.v1
c0001s0007t01	c0001s0007t01	Magnetic Resonance Imaging	GE Signa	General Electric	1.5	tesla	UO	UO:0000228	head	T1-weighted anatomical	0.9 x 0.9 x 3.0	millimeter	UO	UO:0000016	c0001s0007t01.nii.gz	ICPSR - Interuniversity Consortium for Political and Social Research	doi:10.3886/ICPSR36684.v1	https://doi.org/10.3886/ICPSR36684.v1
c0001s0008t01	c0001s0008t01	Magnetic Resonance Imaging	GE Signa	General Electric	1.5	tesla	UO	UO:0000228	head	T1-weighted anatomical	0.9 x 0.9 x 3.0	millimeter	UO	UO:0000016	c0001s0008t01.nii.gz	ICPSR - Interuniversity Consortium for Political and Social Research	doi:10.3886/ICPSR36684.v1	https://doi.org/10.3886/ICPSR36684.v1
c0001s0012t01	c0001s0012t01	Magnetic Resonance Imaging	GE Signa	General Electric	1.5	tesla	UO	UO:0000228	head	T1-weighted anatomical	0.9 x 0.9 x 3.0	millimeter	UO	UO:0000016	c0001s0012t01.nii.gz	ICPSR - Interuniversity Consortium for Political and Social Research	doi:10.3886/ICPSR36684.v1	https://doi.org/10.3886/ICPSR36684.v1
c0002s0001t01	c0002s0001t01	Magnetic Resonance Imaging	GE Signa	General Electric	1.5	tesla	UO	UO:0000228	head	T1-weighted anatomical	0.9 x 0.9 x 3.0	millimeter	UO	UO:0000016	c0002s0001t01.nii.gz	ICPSR - Interuniversity Consortium for Political and Social Research	doi:10.3886/ICPSR36684.v1	https://doi.org/10.3886/ICPSR36684.v1
c0002s0002t01	c0002s0002t01	Magnetic Resonance Imaging	GE Signa	General Electric	1.5	tesla	UO	UO:0000228	head	T1-weighted anatomical	0.9 x 0.9 x 3.0	millimeter	UO	UO:0000016	c0002s0002t01.nii.gz	ICPSR - Interuniversity Consortium for Political and Social Research	doi:10.3886/ICPSR36684.v1	https://doi.org/10.3886/ICPSR36684.v1
c0002s0003t01	c0002s0003t01	Magnetic Resonance Imaging	GE Signa	General Electric	1.5	tesla	UO	UO:0000228	head	T1-weighted anatomical	0.9 x 0.9 x 3.0	millimeter	UO	UO:0000016	c0002s0003t01.nii.gz	ICPSR - Interuniversity Consortium for Political and Social Research	doi:10.3886/ICPSR36684.v1	https://doi.org/10.3886/ICPSR36684.v1
c0002s0004t01	c0002s0004t01	Magnetic Resonance Imaging	GE Signa	General Electric	1.5	tesla	UO	UO:0000228	head	T1-weighted anatomical	0.9 x 0.9 x 3.0	millimeter	UO	UO:0000016	c0002s0004t01.nii.gz	ICPSR - Interuniversity Consortium for Political and Social Research	doi:10.3886/ICPSR36684.v1	https://doi.org/10.3886/ICPSR36684.v1
c0002s0005t01	c0002s0005t01	Magnetic Resonance Imaging	GE Signa	General Electric	1.5	tesla	UO	UO:0000228	head	T1-weighted anatomical	0.9 x 0.9 x 3.0	millimeter	UO	UO:0000016	c0002s0005t01.nii.gz	ICPSR - Interuniversity Consortium for Political and Social Research	doi:10.3886/ICPSR36684.v1	https://doi.org/10.3886/ICPSR36684.v1
c0002s0007t01	c0002s0007t01	Magnetic Resonance Imaging	GE Signa	General Electric	1.5	tesla	UO	UO:0000228	head	T1-weighted anatomical	0.9 x 0.9 x 3.0	millimeter	UO	UO:0000016	c0002s0007t01.nii.gz	ICPSR - Interuniversity Consortium for Political and Social Research	doi:10.3886/ICPSR36684.v1	https://doi.org/10.3886/ICPSR36684.v1
c0002s0008t01	c0002s0008t01	Magnetic Resonance Imaging	GE Signa	General Electric	1.5	tesla	UO	UO:0000228	head	T1-weighted anatomical	0.9 x 0.9 x 3.0	millimeter	UO	UO:0000016	c0002s0008t01.nii.gz	ICPSR - Interuniversity Consortium for Political and Social Research	doi:10.3886/ICPSR36684.v1	https://doi.org/10.3886/ICPSR36684.v1
c0002s0009t01	c0002s0009t01	Magnetic Resonance Imaging	GE Signa	General Electric	1.5	tesla	UO	UO:0000228	head	T1-weighted anatomical	0.9 x 0.9 x 3.0	millimeter	UO	UO:0000016	c0002s0009t01.nii.gz	ICPSR - Interuniversity Consortium for Political and Social Research	doi:10.3886/ICPSR36684.v1	https://doi.org/10.3886/ICPSR36684.v1
c0002s0011t01	c0002s0011t01	Magnetic Resonance Imaging	GE Signa	General Electric	1.5	tesla	UO	UO:0000228	head	T1-weighted anatomical	0.9 x 0.9 x 3.0	millimeter	UO	UO:0000016	c0002s0011t01.nii.gz	ICPSR - Interuniversity Consortium for Political and Social Research	doi:10.3886/ICPSR36684.v1	https://doi.org/10.3886/ICPSR36684.v1
c0002s0012t01	c0002s0012t01	Magnetic Resonance Imaging	GE Signa	General Electric	1.5	tesla	UO	UO:0000228	head	T1-weighted anatomical	0.9 x 0.9 x 3.0	millimeter	UO	UO:0000016	c0002s0012t01.nii.gz	ICPSR - Interuniversity Consortium for Political and Social Research	doi:10.3886/ICPSR36684.v1	https://doi.org/10.3886/ICPSR36684.v1
c0002s0013t01	c0002s0013t01	Magnetic Resonance Imaging	GE Signa	General Electric	1.5	tesla	UO	UO:0000228	head	T1-weighted anatomical	0.9 x 0.9 x 3.0	millimeter	UO	UO:0000016	c0002s0013t01.nii.gz	ICPSR - Interuniversity Consortium for Political and Social Research	doi:10.3886/ICPSR36684.v1	https://doi.org/10.3886/ICPSR36684.v1
c0002s0014t01	c0002s0014t01	Magnetic Resonance Imaging	GE Signa	General Electric	1.5	tesla	UO	UO:0000228	head	T1-weighted anatomical	0.9 x 0.9 x 3.0	millimeter	UO	UO:0000016	c0002s0014t01.nii.gz	ICPSR - Interuniversity Consortium for Political and Social Research	doi:10.3886/ICPSR36684.v1	https://doi.org/10.3886/ICPSR36684.v1
c0002s0015t01	c0002s0015t01	Magnetic Resonance Imaging	GE Signa	General Electric	1.5	tesla	UO	UO:0000228	head	T1-weighted anatomical	0.9 x 0.9 x 3.0	millimeter	UO	UO:0000016	c0002s0015t01.nii.gz	ICPSR - Interuniversity Consortium for Political and Social Research	doi:10.3886/ICPSR36684.v1	https://doi.org/10.3886/ICPSR36684.v1
c0002s0016t01	c0002s0016t01	Magnetic Resonance Imaging	GE Signa	General Electric	1.5	tesla	UO	UO:0000228	head	T1-weighted anatomical	0.9 x 0.9 x 3.0	millimeter	UO	UO:0000016	c0002s0016t01.nii.gz	ICPSR - Interuniversity Consortium for Political and Social Research	doi:10.3886/ICPSR36684.v1	https://doi.org/10.3886/ICPSR36684.v1
c0002s0017t01	c0002s0017t01	Magnetic Resonance Imaging	GE Signa	General Electric	1.5	tesla	UO	UO:0000228	head	T1-weighted anatomical	0.9 x 0.9 x 3.0	millimeter	UO	UO:0000016	c0002s0017t01.nii.gz	ICPSR - Interuniversity Consortium for Political and Social Research	doi:10.3886/ICPSR36684.v1	https://doi.org/10.3886/ICPSR36684.v1
c0002s0018t01	c0002s0018t01	Magnetic Resonance Imaging	GE Signa	General Electric	1.5	tesla	UO	UO:0000228	head	T1-weighted anatomical	0.9 x 0.9 x 3.0	millimeter	UO	UO:0000016	c0002s0018t01.nii.gz	ICPSR - Interuniversity Consortium for Political and Social Research	doi:10.3886/ICPSR36684.v1	https://doi.org/10.3886/ICPSR36684.v1
c0002s0019t01	c0002s0019t01	Magnetic Resonance Imaging	GE Signa	General Electric	1.5	tesla	UO	UO:0000228	head	T1-weighted anatomical	0.9 x 0.9 x 3.0	millimeter	UO	UO:0000016	c0002s0019t01.nii.gz	ICPSR - Interuniversity Consortium for Political and Social Research	doi:10.3886/ICPSR36684.v1	https://doi.org/10.3886/ICPSR36684.v1
c0002s0020t01	c0002s0020t01	Magnetic Resonance Imaging	GE Signa	General Electric	1.5	tesla	UO	UO:0000228	head	T1-weighted anatomical	0.9 x 0.9 x 3.0	millimeter	UO	UO:0000016	c0002s0020t01.nii.gz	ICPSR - Interuniversity Consortium for Political and Social Research	doi:10.3886/ICPSR36684.v1	https://doi.org/10.3886/ICPSR36684.v1
c0002s0021t01	c0002s0021t01	Magnetic Resonance Imaging	GE Signa	General Electric	1.5	tesla	UO	UO:0000228	head	T1-weighted anatomical	0.9 x 0.9 x 3.0	millimeter	UO	UO:0000016	c0002s0021t01.nii.gz	ICPSR - Interuniversity Consortium for Political and Social Research	doi:10.3886/ICPSR36684.v1	https://doi.org/10.3886/ICPSR36684.v1
c0002s0022t01	c0002s0022t01	Magnetic Resonance Imaging	GE Signa	General Electric	1.5	tesla	UO	UO:0000228	head	T1-weighted anatomical	0.9 x 0.9 x 3.0	millimeter	UO	UO:0000016	c0002s0022t01.nii.gz	ICPSR - Interuniversity Consortium for Political and Social Research	doi:10.3886/ICPSR36684.v1	https://doi.org/10.3886/ICPSR36684.v1
c0002s0023t01	c0002s0023t01	Magnetic Resonance Imaging	GE Signa	General Electric	1.5	tesla	UO	UO:0000228	head	T1-weighted anatomical	0.9 x 0.9 x 3.0	millimeter	UO	UO:0000016	c0002s0023t01.nii.gz	ICPSR - Interuniversity Consortium for Political and Social Research	doi:10.3886/ICPSR36684.v1	https://doi.org/10.3886/ICPSR36684.v1
c0002s0024t01	c0002s0024t01	Magnetic Resonance Imaging	GE Signa	General Electric	1.5	tesla	UO	UO:0000228	head	T1-weighted anatomical	0.9 x 0.9 x 3.0	millimeter	UO	UO:0000016	c0002s0024t01.nii.gz	ICPSR - Interuniversity Consortium for Political and Social Research	doi:10.3886/ICPSR36684.v1	https://doi.org/10.3886/ICPSR36684.v1
c0002s0025t01	c0002s0025t01	Magnetic Resonance Imaging	GE Signa	General Electric	1.5	tesla	UO	UO:0000228	head	T1-weighted anatomical	0.9 x 0.9 x 3.0	millimeter	UO	UO:0000016	c0002s0025t01.nii.gz	ICPSR - Interuniversity Consortium for Political and Social Research	doi:10.3886/ICPSR36684.v1	https://doi.org/10.3886/ICPSR36684.v1
c0002s0026t01	c0002s0026t01	Magnetic Resonance Imaging	GE Signa	General Electric	1.5	tesla	UO	UO:0000228	head	T1-weighted anatomical	0.9 x 0.9 x 3.0	millimeter	UO	UO:0000016	c0002s0026t01.nii.gz	ICPSR - Interuniversity Consortium for Political and Social Research	doi:10.3886/ICPSR36684.v1	https://doi.org/10.3886/ICPSR36684.v1
c0002s0027t01	c0002s0027t01	Magnetic Resonance Imaging	GE Signa	General Electric	1.5	tesla	UO	UO:0000228	head	T1-weighted anatomical	0.9 x 0.9 x 3.0	millimeter	UO	UO:0000016	c0002s0027t01.nii.gz	ICPSR - Interuniversity Consortium for Political and Social Research	doi:10.3886/ICPSR36684.v1	https://doi.org/10.3886/ICPSR36684.v1
c0003s0001t01	c0003s0001t01	Magnetic Resonance Imaging	GE 750 Discovery	General Electric	3	tesla	UO	UO:0000228	head	T1-weighted anatomical	1.0 x 1.0 x 1.0	millimeter	UO	UO:0000016	c0003s0001t01.nii.gz	ICPSR - Interuniversity Consortium for Political and Social Research	doi:10.3886/ICPSR36684.v1	https://doi.org/10.3886/ICPSR36684.v1	Training Individuals Performing Lesion Tracing	Identifying and Tracing Lesions	Metadata	Normalization to a Standard Template, Intensity Normalization, and Defacing	Probabilistic Spatial Mapping of ATLAS Lesion Labels	31768	Functional Connectomes Project International Neuroimaging Data-Sharing Initiative	doi:10.15387/fcp_indi.atlas	http://dx.doi.org/10.15387/fcp_indi.atlas
c0003s0002t01	c0003s0002t01	Magnetic Resonance Imaging	GE 750 Discovery	General Electric	3	tesla	UO	UO:0000228	head	T1-weighted anatomical	1.0 x 1.0 x 1.0	millimeter	UO	UO:0000016	c0003s0002t01.nii.gz	ICPSR - Interuniversity Consortium for Political and Social Research	doi:10.3886/ICPSR36684.v1	https://doi.org/10.3886/ICPSR36684.v1	Training Individuals Performing Lesion Tracing	Identifying and Tracing Lesions	Metadata	Normalization to a Standard Template, Intensity Normalization, and Defacing	Probabilistic Spatial Mapping of ATLAS Lesion Labels	31769	Functional Connectomes Project International Neuroimaging Data-Sharing Initiative	doi:10.15387/fcp_indi.atlas	http://dx.doi.org/10.15387/fcp_indi.atlas
c0003s0003t01	c0003s0003t01	Magnetic Resonance Imaging	GE 750 Discovery	General Electric	3	tesla	UO	UO:0000228	head	T1-weighted anatomical	1.0 x 1.0 x 1.0	millimeter	UO	UO:0000016	c0003s0003t01.nii.gz	ICPSR - Interuniversity Consortium for Political and Social Research	doi:10.3886/ICPSR36684.v1	https://doi.org/10.3886/ICPSR36684.v1	Training Individuals Performing Lesion Tracing	Identifying and Tracing Lesions	Metadata	Normalization to a Standard Template, Intensity Normalization, and Defacing	Probabilistic Spatial Mapping of ATLAS Lesion Labels	31770	Functional Connectomes Project International Neuroimaging Data-Sharing Initiative	doi:10.15387/fcp_indi.atlas	http://dx.doi.org/10.15387/fcp_indi.atlas
c0003s0004t01	c0003s0004t01	Magnetic Resonance Imaging	GE 750 Discovery	General Electric	3	tesla	UO	UO:0000228	head	T1-weighted anatomical	1.0 x 1.0 x 1.0	millimeter	UO	UO:0000016	c0003s0004t01.nii.gz	ICPSR - Interuniversity Consortium for Political and Social Research	doi:10.3886/ICPSR36684.v1	https://doi.org/10.3886/ICPSR36684.v1	Training Individuals Performing Lesion Tracing	Identifying and Tracing Lesions	Metadata	Normalization to a Standard Template, Intensity Normalization, and Defacing	Probabilistic Spatial Mapping of ATLAS Lesion Labels	31771	Functional Connectomes Project International Neuroimaging Data-Sharing Initiative	doi:10.15387/fcp_indi.atlas	http://dx.doi.org/10.15387/fcp_indi.atlas
c0003s0005t01	c0003s0005t01	Magnetic Resonance Imaging	GE 750 Discovery	General Electric	3	tesla	UO	UO:0000228	head	T1-weighted anatomical	1.0 x 1.0 x 1.0	millimeter	UO	UO:0000016	c0003s0005t01.nii.gz	ICPSR - Interuniversity Consortium for Political and Social Research	doi:10.3886/ICPSR36684.v1	https://doi.org/10.3886/ICPSR36684.v1	Training Individuals Performing Lesion Tracing	Identifying and Tracing Lesions	Metadata	Normalization to a Standard Template, Intensity Normalization, and Defacing	Probabilistic Spatial Mapping of ATLAS Lesion Labels	31772	Functional Connectomes Project International Neuroimaging Data-Sharing Initiative	doi:10.15387/fcp_indi.atlas	http://dx.doi.org/10.15387/fcp_indi.atlas
c0003s0006t01	c0003s0006t01	Magnetic Resonance Imaging	GE 750 Discovery	General Electric	3	tesla	UO	UO:0000228	head	T1-weighted anatomical	1.0 x 1.0 x 1.0	millimeter	UO	UO:0000016	c0003s0006t01.nii.gz	ICPSR - Interuniversity Consortium for Political and Social Research	doi:10.3886/ICPSR36684.v1	https://doi.org/10.3886/ICPSR36684.v1	Training Individuals Performing Lesion Tracing	Identifying and Tracing Lesions	Metadata	Normalization to a Standard Template, Intensity Normalization, and Defacing	Probabilistic Spatial Mapping of ATLAS Lesion Labels	31773	Functional Connectomes Project International Neuroimaging Data-Sharing Initiative	doi:10.15387/fcp_indi.atlas	http://dx.doi.org/10.15387/fcp_indi.atlas
c0003s0007t01	c0003s0007t01	Magnetic Resonance Imaging	GE 750 Discovery	General Electric	3	tesla	UO	UO:0000228	head	T1-weighted anatomical	1.0 x 1.0 x 1.0	millimeter	UO	UO:0000016	c0003s0007t01.nii.gz	ICPSR - Interuniversity Consortium for Political and Social Research	doi:10.3886/ICPSR36684.v1	https://doi.org/10.3886/ICPSR36684.v1	Training Individuals Performing Lesion Tracing	Identifying and Tracing Lesions	Metadata	Normalization to a Standard Template, Intensity Normalization, and Defacing	Probabilistic Spatial Mapping of ATLAS Lesion Labels	31774	Functional Connectomes Project International Neuroimaging Data-Sharing Initiative	doi:10.15387/fcp_indi.atlas	http://dx.doi.org/10.15387/fcp_indi.atlas
c0003s0008t01	c0003s0008t01	Magnetic Resonance Imaging	GE 750 Discovery	General Electric	3	tesla	UO	UO:0000228	head	T1-weighted anatomical	1.0 x 1.0 x 1.0	millimeter	UO	UO:0000016	c0003s0008t01.nii.gz	ICPSR - Interuniversity Consortium for Political and Social Research	doi:10.3886/ICPSR36684.v1	https://doi.org/10.3886/ICPSR36684.v1	Training Individuals Performing Lesion Tracing	Identifying and Tracing Lesions	Metadata	Normalization to a Standard Template, Intensity Normalization, and Defacing	Probabilistic Spatial Mapping of ATLAS Lesion Labels	31775	Functional Connectomes Project International Neuroimaging Data-Sharing Initiative	doi:10.15387/fcp_indi.atlas	http://dx.doi.org/10.15387/fcp_indi.atlas
c0003s0009t01	c0003s0009t01	Magnetic Resonance Imaging	GE 750 Discovery	General Electric	3	tesla	UO	UO:0000228	head	T1-weighted anatomical	1.0 x 1.0 x 1.0	millimeter	UO	UO:0000016	c0003s0009t01.nii.gz	ICPSR - Interuniversity Consortium for Political and Social Research	doi:10.3886/ICPSR36684.v1	https://doi.org/10.3886/ICPSR36684.v1	Training Individuals Performing Lesion Tracing	Identifying and Tracing Lesions	Metadata	Normalization to a Standard Template, Intensity Normalization, and Defacing	Probabilistic Spatial Mapping of ATLAS Lesion Labels	31776	Functional Connectomes Project International Neuroimaging Data-Sharing Initiative	doi:10.15387/fcp_indi.atlas	http://dx.doi.org/10.15387/fcp_indi.atlas
c0003s0010t01	c0003s0010t01	Magnetic Resonance Imaging	GE 750 Discovery	General Electric	3	tesla	UO	UO:0000228	head	T1-weighted anatomical	1.0 x 1.0 x 1.0	millimeter	UO	UO:0000016	c0003s0010t01.nii.gz	ICPSR - Interuniversity Consortium for Political and Social Research	doi:10.3886/ICPSR36684.v1	https://doi.org/10.3886/ICPSR36684.v1	Training Individuals Performing Lesion Tracing	Identifying and Tracing Lesions	Metadata	Normalization to a Standard Template, Intensity Normalization, and Defacing	Probabilistic Spatial Mapping of ATLAS Lesion Labels	31777	Functional Connectomes Project International Neuroimaging Data-Sharing Initiative	doi:10.15387/fcp_indi.atlas	http://dx.doi.org/10.15387/fcp_indi.atlas
c0003s0011t01	c0003s0011t01	Magnetic Resonance Imaging	GE 750 Discovery	General Electric	3	tesla	UO	UO:0000228	head	T1-weighted anatomical	1.0 x 1.0 x 1.0	millimeter	UO	UO:0000016	c0003s0011t01.nii.gz	ICPSR - Interuniversity Consortium for Political and Social Research	doi:10.3886/ICPSR36684.v1	https://doi.org/10.3886/ICPSR36684.v1	Training Individuals Performing Lesion Tracing	Identifying and Tracing Lesions	Metadata	Normalization to a Standard Template, Intensity Normalization, and Defacing	Probabilistic Spatial Mapping of ATLAS Lesion Labels	31778	Functional Connectomes Project International Neuroimaging Data-Sharing Initiative	doi:10.15387/fcp_indi.atlas	http://dx.doi.org/10.15387/fcp_indi.atlas
c0003s0012t01	c0003s0012t01	Magnetic Resonance Imaging	GE 750 Discovery	General Electric	3	tesla	UO	UO:0000228	head	T1-weighted anatomical	1.0 x 1.0 x 1.0	millimeter	UO	UO:0000016	c0003s0012t01.nii.gz	ICPSR - Interuniversity Consortium for Political and Social Research	doi:10.3886/ICPSR36684.v1	https://doi.org/10.3886/ICPSR36684.v1	Training Individuals Performing Lesion Tracing	Identifying and Tracing Lesions	Metadata	Normalization to a Standard Template, Intensity Normalization, and Defacing	Probabilistic Spatial Mapping of ATLAS Lesion Labels	31779	Functional Connectomes Project International Neuroimaging Data-Sharing Initiative	doi:10.15387/fcp_indi.atlas	http://dx.doi.org/10.15387/fcp_indi.atlas
c0003s0013t01	c0003s0013t01	Magnetic Resonance Imaging	GE 750 Discovery	General Electric	3	tesla	UO	UO:0000228	head	T1-weighted anatomical	1.0 x 1.0 x 1.0	millimeter	UO	UO:0000016	c0003s0013t01.nii.gz	ICPSR - Interuniversity Consortium for Political and Social Research	doi:10.3886/ICPSR36684.v1	https://doi.org/10.3886/ICPSR36684.v1	Training Individuals Performing Lesion Tracing	Identifying and Tracing Lesions	Metadata	Normalization to a Standard Template, Intensity Normalization, and Defacing	Probabilistic Spatial Mapping of ATLAS Lesion Labels	31780	Functional Connectomes Project International Neuroimaging Data-Sharing Initiative	doi:10.15387/fcp_indi.atlas	http://dx.doi.org/10.15387/fcp_indi.atlas
c0003s0014t01	c0003s0014t01	Magnetic Resonance Imaging	GE 750 Discovery	General Electric	3	tesla	UO	UO:0000228	head	T1-weighted anatomical	1.0 x 1.0 x 1.0	millimeter	UO	UO:0000016	c0003s0014t01.nii.gz	ICPSR - Interuniversity Consortium for Political and Social Research	doi:10.3886/ICPSR36684.v1	https://doi.org/10.3886/ICPSR36684.v1	Training Individuals Performing Lesion Tracing	Identifying and Tracing Lesions	Metadata	Normalization to a Standard Template, Intensity Normalization, and Defacing	Probabilistic Spatial Mapping of ATLAS Lesion Labels	31781	Functional Connectomes Project International Neuroimaging Data-Sharing Initiative	doi:10.15387/fcp_indi.atlas	http://dx.doi.org/10.15387/fcp_indi.atlas
c0003s0015t01	c0003s0015t01	Magnetic Resonance Imaging	GE 750 Discovery	General Electric	3	tesla	UO	UO:0000228	head	T1-weighted anatomical	1.0 x 1.0 x 1.0	millimeter	UO	UO:0000016	c0003s0015t01.nii.gz	ICPSR - Interuniversity Consortium for Political and Social Research	doi:10.3886/ICPSR36684.v1	https://doi.org/10.3886/ICPSR36684.v1	Training Individuals Performing Lesion Tracing	Identifying and Tracing Lesions	Metadata	Normalization to a Standard Template, Intensity Normalization, and Defacing	Probabilistic Spatial Mapping of ATLAS Lesion Labels	31782	Functional Connectomes Project International Neuroimaging Data-Sharing Initiative	doi:10.15387/fcp_indi.atlas	http://dx.doi.org/10.15387/fcp_indi.atlas
c0003s0016t01	c0003s0016t01	Magnetic Resonance Imaging	GE 750 Discovery	General Electric	3	tesla	UO	UO:0000228	head	T1-weighted anatomical	1.0 x 1.0 x 1.0	millimeter	UO	UO:0000016	c0003s0016t01.nii.gz	ICPSR - Interuniversity Consortium for Political and Social Research	doi:10.3886/ICPSR36684.v1	https://doi.org/10.3886/ICPSR36684.v1	Training Individuals Performing Lesion Tracing	Identifying and Tracing Lesions	Metadata	Normalization to a Standard Template, Intensity Normalization, and Defacing	Probabilistic Spatial Mapping of ATLAS Lesion Labels	31783	Functional Connectomes Project International Neuroimaging Data-Sharing Initiative	doi:10.15387/fcp_indi.atlas	http://dx.doi.org/10.15387/fcp_indi.atlas
c0003s0017t01	c0003s0017t01	Magnetic Resonance Imaging	GE 750 Discovery	General Electric	3	tesla	UO	UO:0000228	head	T1-weighted anatomical	1.0 x 1.0 x 1.0	millimeter	UO	UO:0000016	c0003s0017t01.nii.gz	ICPSR - Interuniversity Consortium for Political and Social Research	doi:10.3886/ICPSR36684.v1	https://doi.org/10.3886/ICPSR36684.v1	Training Individuals Performing Lesion Tracing	Identifying and Tracing Lesions	Metadata	Normalization to a Standard Template, Intensity Normalization, and Defacing	Probabilistic Spatial Mapping of ATLAS Lesion Labels	31784	Functional Connectomes Project International Neuroimaging Data-Sharing Initiative	doi:10.15387/fcp_indi.atlas	http://dx.doi.org/10.15387/fcp_indi.atlas
c0003s0018t01	c0003s0018t01	Magnetic Resonance Imaging	GE 750 Discovery	General Electric	3	tesla	UO	UO:0000228	head	T1-weighted anatomical	1.0 x 1.0 x 1.0	millimeter	UO	UO:0000016	c0003s0018t01.nii.gz	ICPSR - Interuniversity Consortium for Political and Social Research	doi:10.3886/ICPSR36684.v1	https://doi.org/10.3886/ICPSR36684.v1	Training Individuals Performing Lesion Tracing	Identifying and Tracing Lesions	Metadata	Normalization to a Standard Template, Intensity Normalization, and Defacing	Probabilistic Spatial Mapping of ATLAS Lesion Labels	31785	Functional Connectomes Project International Neuroimaging Data-Sharing Initiative	doi:10.15387/fcp_indi.atlas	http://dx.doi.org/10.15387/fcp_indi.atlas
c0003s0019t01	c0003s0019t01	Magnetic Resonance Imaging	GE 750 Discovery	General Electric	3	tesla	UO	UO:0000228	head	T1-weighted anatomical	1.0 x 1.0 x 1.0	millimeter	UO	UO:0000016	c0003s0019t01.nii.gz	ICPSR - Interuniversity Consortium for Political and Social Research	doi:10.3886/ICPSR36684.v1	https://doi.org/10.3886/ICPSR36684.v1	Training Individuals Performing Lesion Tracing	Identifying and Tracing Lesions	Metadata	Normalization to a Standard Template, Intensity Normalization, and Defacing	Probabilistic Spatial Mapping of ATLAS Lesion Labels	31786	Functional Connectomes Project International Neuroimaging Data-Sharing Initiative	doi:10.15387/fcp_indi.atlas	http://dx.doi.org/10.15387/fcp_indi.atlas
c0003s0020t01	c0003s0020t01	Magnetic Resonance Imaging	GE 750 Discovery	General Electric	3	tesla	UO	UO:0000228	head	T1-weighted anatomical	1.0 x 1.0 x 1.0	millimeter	UO	UO:0000016	c0003s0020t01.nii.gz	ICPSR - Interuniversity Consortium for Political and Social Research	doi:10.3886/ICPSR36684.v1	https://doi.org/10.3886/ICPSR36684.v1	Training Individuals Performing Lesion Tracing	Identifying and Tracing Lesions	Metadata	Normalization to a Standard Template, Intensity Normalization, and Defacing	Probabilistic Spatial Mapping of ATLAS Lesion Labels	31787	Functional Connectomes Project International Neuroimaging Data-Sharing Initiative	doi:10.15387/fcp_indi.atlas	http://dx.doi.org/10.15387/fcp_indi.atlas
c0003s0021t01	c0003s0021t01	Magnetic Resonance Imaging	GE 750 Discovery	General Electric	3	tesla	UO	UO:0000228	head	T1-weighted anatomical	1.0 x 1.0 x 1.0	millimeter	UO	UO:0000016	c0003s0021t01.nii.gz	ICPSR - Interuniversity Consortium for Political and Social Research	doi:10.3886/ICPSR36684.v1	https://doi.org/10.3886/ICPSR36684.v1	Training Individuals Performing Lesion Tracing	Identifying and Tracing Lesions	Metadata	Normalization to a Standard Template, Intensity Normalization, and Defacing	Probabilistic Spatial Mapping of ATLAS Lesion Labels	31788	Functional Connectomes Project International Neuroimaging Data-Sharing Initiative	doi:10.15387/fcp_indi.atlas	http://dx.doi.org/10.15387/fcp_indi.atlas
c0003s0022t01	c0003s0022t01	Magnetic Resonance Imaging	GE 750 Discovery	General Electric	3	tesla	UO	UO:0000228	head	T1-weighted anatomical	1.0 x 1.0 x 1.0	millimeter	UO	UO:0000016	c0003s0022t01.nii.gz	ICPSR - Interuniversity Consortium for Political and Social Research	doi:10.3886/ICPSR36684.v1	https://doi.org/10.3886/ICPSR36684.v1	Training Individuals Performing Lesion Tracing	Identifying and Tracing Lesions	Metadata	Normalization to a Standard Template, Intensity Normalization, and Defacing	Probabilistic Spatial Mapping of ATLAS Lesion Labels	31789	Functional Connectomes Project International Neuroimaging Data-Sharing Initiative	doi:10.15387/fcp_indi.atlas	http://dx.doi.org/10.15387/fcp_indi.atlas
c0003s0023t01	c0003s0023t01	Magnetic Resonance Imaging	GE 750 Discovery	General Electric	3	tesla	UO	UO:0000228	head	T1-weighted anatomical	1.0 x 1.0 x 1.0	millimeter	UO	UO:0000016	c0003s0023t01.nii.gz	ICPSR - Interuniversity Consortium for Political and Social Research	doi:10.3886/ICPSR36684.v1	https://doi.org/10.3886/ICPSR36684.v1	Training Individuals Performing Lesion Tracing	Identifying and Tracing Lesions	Metadata	Normalization to a Standard Template, Intensity Normalization, and Defacing	Probabilistic Spatial Mapping of ATLAS Lesion Labels	31790	Functional Connectomes Project International Neuroimaging Data-Sharing Initiative	doi:10.15387/fcp_indi.atlas	http://dx.doi.org/10.15387/fcp_indi.atlas
c0003s0024t01	c0003s0024t01	Magnetic Resonance Imaging	GE 750 Discovery	General Electric	3	tesla	UO	UO:0000228	head	T1-weighted anatomical	1.0 x 1.0 x 1.0	millimeter	UO	UO:0000016	c0003s0024t01.nii.gz	ICPSR - Interuniversity Consortium for Political and Social Research	doi:10.3886/ICPSR36684.v1	https://doi.org/10.3886/ICPSR36684.v1	Training Individuals Performing Lesion Tracing	Identifying and Tracing Lesions	Metadata	Normalization to a Standard Template, Intensity Normalization, and Defacing	Probabilistic Spatial Mapping of ATLAS Lesion Labels	31791	Functional Connectomes Project International Neuroimaging Data-Sharing Initiative	doi:10.15387/fcp_indi.atlas	http://dx.doi.org/10.15387/fcp_indi.atlas
c0003s0025t01	c0003s0025t01	Magnetic Resonance Imaging	GE 750 Discovery	General Electric	3	tesla	UO	UO:0000228	head	T1-weighted anatomical	1.0 x 1.0 x 1.0	millimeter	UO	UO:0000016	c0003s0025t01.nii.gz	ICPSR - Interuniversity Consortium for Political and Social Research	doi:10.3886/ICPSR36684.v1	https://doi.org/10.3886/ICPSR36684.v1	Training Individuals Performing Lesion Tracing	Identifying and Tracing Lesions	Metadata	Normalization to a Standard Template, Intensity Normalization, and Defacing	Probabilistic Spatial Mapping of ATLAS Lesion Labels	31792	Functional Connectomes Project International Neuroimaging Data-Sharing Initiative	doi:10.15387/fcp_indi.atlas	http://dx.doi.org/10.15387/fcp_indi.atlas
c0003s0026t01	c0003s0026t01	Magnetic Resonance Imaging	GE 750 Discovery	General Electric	3	tesla	UO	UO:0000228	head	T1-weighted anatomical	1.0 x 1.0 x 1.0	millimeter	UO	UO:0000016	c0003s0026t01.nii.gz	ICPSR - Interuniversity Consortium for Political and Social Research	doi:10.3886/ICPSR36684.v1	https://doi.org/10.3886/ICPSR36684.v1	Training Individuals Performing Lesion Tracing	Identifying and Tracing Lesions	Metadata	Normalization to a Standard Template, Intensity Normalization, and Defacing	Probabilistic Spatial Mapping of ATLAS Lesion Labels	31793	Functional Connectomes Project International Neuroimaging Data-Sharing Initiative	doi:10.15387/fcp_indi.atlas	http://dx.doi.org/10.15387/fcp_indi.atlas
c0003s0027t01	c0003s0027t01	Magnetic Resonance Imaging	GE 750 Discovery	General Electric	3	tesla	UO	UO:0000228	head	T1-weighted anatomical	1.0 x 1.0 x 1.0	millimeter	UO	UO:0000016	c0003s0027t01.nii.gz	ICPSR - Interuniversity Consortium for Political and Social Research	doi:10.3886/ICPSR36684.v1	https://doi.org/10.3886/ICPSR36684.v1	Training Individuals Performing Lesion Tracing	Identifying and Tracing Lesions	Metadata	Normalization to a Standard Template, Intensity Normalization, and Defacing	Probabilistic Spatial Mapping of ATLAS Lesion Labels	31794	Functional Connectomes Project International Neuroimaging Data-Sharing Initiative	doi:10.15387/fcp_indi.atlas	http://dx.doi.org/10.15387/fcp_indi.atlas
c0003s0028t01	c0003s0028t01	Magnetic Resonance Imaging	GE 750 Discovery	General Electric	3	tesla	UO	UO:0000228	head	T1-weighted anatomical	1.0 x 1.0 x 1.0	millimeter	UO	UO:0000016	c0003s0028t01.nii.gz	ICPSR - Interuniversity Consortium for Political and Social Research	doi:10.3886/ICPSR36684.v1	https://doi.org/10.3886/ICPSR36684.v1	Training Individuals Performing Lesion Tracing	Identifying and Tracing Lesions	Metadata	Normalization to a Standard Template, Intensity Normalization, and Defacing	Probabilistic Spatial Mapping of ATLAS Lesion Labels	31795	Functional Connectomes Project International Neuroimaging Data-Sharing Initiative	doi:10.15387/fcp_indi.atlas	http://dx.doi.org/10.15387/fcp_indi.atlas
c0003s0029t01	c0003s0029t01	Magnetic Resonance Imaging	GE 750 Discovery	General Electric	3	tesla	UO	UO:0000228	head	T1-weighted anatomical	1.0 x 1.0 x 1.0	millimeter	UO	UO:0000016	c0003s0029t01.nii.gz	ICPSR - Interuniversity Consortium for Political and Social Research	doi:10.3886/ICPSR36684.v1	https://doi.org/10.3886/ICPSR36684.v1	Training Individuals Performing Lesion Tracing	Identifying and Tracing Lesions	Metadata	Normalization to a Standard Template, Intensity Normalization, and Defacing	Probabilistic Spatial Mapping of ATLAS Lesion Labels	31796	Functional Connectomes Project International Neuroimaging Data-Sharing Initiative	doi:10.15387/fcp_indi.atlas	http://dx.doi.org/10.15387/fcp_indi.atlas
c0003s0030t01	c0003s0030t01	Magnetic Resonance Imaging	GE Signa HD-X	General Electric	3	tesla	UO	UO:0000228	head	T1-weighted anatomical	1.0 x 1.0 x 1.0	millimeter	UO	UO:0000016	c0003s0030t01.nii.gz	ICPSR - Interuniversity Consortium for Political and Social Research	doi:10.3886/ICPSR36684.v1	https://doi.org/10.3886/ICPSR36684.v1	Training Individuals Performing Lesion Tracing	Identifying and Tracing Lesions	Metadata	Normalization to a Standard Template, Intensity Normalization, and Defacing	Probabilistic Spatial Mapping of ATLAS Lesion Labels	31797	Functional Connectomes Project International Neuroimaging Data-Sharing Initiative	doi:10.15387/fcp_indi.atlas	http://dx.doi.org/10.15387/fcp_indi.atlas
c0003s0031t01	c0003s0031t01	Magnetic Resonance Imaging	GE Signa HD-X	General Electric	3	tesla	UO	UO:0000228	head	T1-weighted anatomical	1.0 x 1.0 x 1.0	millimeter	UO	UO:0000016	c0003s0031t01.nii.gz	ICPSR - Interuniversity Consortium for Political and Social Research	doi:10.3886/ICPSR36684.v1	https://doi.org/10.3886/ICPSR36684.v1	Training Individuals Performing Lesion Tracing	Identifying and Tracing Lesions	Metadata	Normalization to a Standard Template, Intensity Normalization, and Defacing	Probabilistic Spatial Mapping of ATLAS Lesion Labels	31798	Functional Connectomes Project International Neuroimaging Data-Sharing Initiative	doi:10.15387/fcp_indi.atlas	http://dx.doi.org/10.15387/fcp_indi.atlas
c0003s0032t01	c0003s0032t01	Magnetic Resonance Imaging	GE Signa HD-X	General Electric	3	tesla	UO	UO:0000228	head	T1-weighted anatomical	1.0 x 1.0 x 1.0	millimeter	UO	UO:0000016	c0003s0032t01.nii.gz	ICPSR - Interuniversity Consortium for Political and Social Research	doi:10.3886/ICPSR36684.v1	https://doi.org/10.3886/ICPSR36684.v1	Training Individuals Performing Lesion Tracing	Identifying and Tracing Lesions	Metadata	Normalization to a Standard Template, Intensity Normalization, and Defacing	Probabilistic Spatial Mapping of ATLAS Lesion Labels	31799	Functional Connectomes Project International Neuroimaging Data-Sharing Initiative	doi:10.15387/fcp_indi.atlas	http://dx.doi.org/10.15387/fcp_indi.atlas
c0003s0033t01	c0003s0033t01	Magnetic Resonance Imaging	GE Signa HD-X	General Electric	3	tesla	UO	UO:0000228	head	T1-weighted anatomical	1.0 x 1.0 x 1.0	millimeter	UO	UO:0000016	c0003s0033t01.nii.gz	ICPSR - Interuniversity Consortium for Political and Social Research	doi:10.3886/ICPSR36684.v1	https://doi.org/10.3886/ICPSR36684.v1	Training Individuals Performing Lesion Tracing	Identifying and Tracing Lesions	Metadata	Normalization to a Standard Template, Intensity Normalization, and Defacing	Probabilistic Spatial Mapping of ATLAS Lesion Labels	31800	Functional Connectomes Project International Neuroimaging Data-Sharing Initiative	doi:10.15387/fcp_indi.atlas	http://dx.doi.org/10.15387/fcp_indi.atlas
c0003s0034t01	c0003s0034t01	Magnetic Resonance Imaging	GE Signa HD-X	General Electric	3	tesla	UO	UO:0000228	head	T1-weighted anatomical	1.0 x 1.0 x 1.0	millimeter	UO	UO:0000016	c0003s0034t01.nii.gz	ICPSR - Interuniversity Consortium for Political and Social Research	doi:10.3886/ICPSR36684.v1	https://doi.org/10.3886/ICPSR36684.v1	Training Individuals Performing Lesion Tracing	Identifying and Tracing Lesions	Metadata	Normalization to a Standard Template, Intensity Normalization, and Defacing	Probabilistic Spatial Mapping of ATLAS Lesion Labels	31801	Functional Connectomes Project International Neuroimaging Data-Sharing Initiative	doi:10.15387/fcp_indi.atlas	http://dx.doi.org/10.15387/fcp_indi.atlas
c0003s0035t01	c0003s0035t01	Magnetic Resonance Imaging	GE Signa HD-X	General Electric	3	tesla	UO	UO:0000228	head	T1-weighted anatomical	1.0 x 1.0 x 1.0	millimeter	UO	UO:0000016	c0003s0035t01.nii.gz	ICPSR - Interuniversity Consortium for Political and Social Research	doi:10.3886/ICPSR36684.v1	https://doi.org/10.3886/ICPSR36684.v1	Training Individuals Performing Lesion Tracing	Identifying and Tracing Lesions	Metadata	Normalization to a Standard Template, Intensity Normalization, and Defacing	Probabilistic Spatial Mapping of ATLAS Lesion Labels	31802	Functional Connectomes Project International Neuroimaging Data-Sharing Initiative	doi:10.15387/fcp_indi.atlas	http://dx.doi.org/10.15387/fcp_indi.atlas
c0003s0036t01	c0003s0036t01	Magnetic Resonance Imaging	GE Signa HD-X	General Electric	3	tesla	UO	UO:0000228	head	T1-weighted anatomical	1.0 x 1.0 x 1.0	millimeter	UO	UO:0000016	c0003s0036t01.nii.gz	ICPSR - Interuniversity Consortium for Political and Social Research	doi:10.3886/ICPSR36684.v1	https://doi.org/10.3886/ICPSR36684.v1	Training Individuals Performing Lesion Tracing	Identifying and Tracing Lesions	Metadata	Normalization to a Standard Template, Intensity Normalization, and Defacing	Probabilistic Spatial Mapping of ATLAS Lesion Labels	31803	Functional Connectomes Project International Neuroimaging Data-Sharing Initiative	doi:10.15387/fcp_indi.atlas	http://dx.doi.org/10.15387/fcp_indi.atlas
c0003s0037t01	c0003s0037t01	Magnetic Resonance Imaging	GE Signa HD-X	General Electric	3	tesla	UO	UO:0000228	head	T1-weighted anatomical	1.0 x 1.0 x 1.0	millimeter	UO	UO:0000016	c0003s0037t01.nii.gz	ICPSR - Interuniversity Consortium for Political and Social Research	doi:10.3886/ICPSR36684.v1	https://doi.org/10.3886/ICPSR36684.v1	Training Individuals Performing Lesion Tracing	Identifying and Tracing Lesions	Metadata	Normalization to a Standard Template, Intensity Normalization, and Defacing	Probabilistic Spatial Mapping of ATLAS Lesion Labels	31804	Functional Connectomes Project International Neuroimaging Data-Sharing Initiative	doi:10.15387/fcp_indi.atlas	http://dx.doi.org/10.15387/fcp_indi.atlas
c0003s0038t01	c0003s0038t01	Magnetic Resonance Imaging	GE Signa HD-X	General Electric	3	tesla	UO	UO:0000228	head	T1-weighted anatomical	1.0 x 1.0 x 1.0	millimeter	UO	UO:0000016	c0003s0038t01.nii.gz	ICPSR - Interuniversity Consortium for Political and Social Research	doi:10.3886/ICPSR36684.v1	https://doi.org/10.3886/ICPSR36684.v1	Training Individuals Performing Lesion Tracing	Identifying and Tracing Lesions	Metadata	Normalization to a Standard Template, Intensity Normalization, and Defacing	Probabilistic Spatial Mapping of ATLAS Lesion Labels	31805	Functional Connectomes Project International Neuroimaging Data-Sharing Initiative	doi:10.15387/fcp_indi.atlas	http://dx.doi.org/10.15387/fcp_indi.atlas
c0003s0039t01	c0003s0039t01	Magnetic Resonance Imaging	GE Signa HD-X	General Electric	3	tesla	UO	UO:0000228	head	T1-weighted anatomical	1.0 x 1.0 x 1.0	millimeter	UO	UO:0000016	c0003s0039t01.nii.gz	ICPSR - Interuniversity Consortium for Political and Social Research	doi:10.3886/ICPSR36684.v1	https://doi.org/10.3886/ICPSR36684.v1	Training Individuals Performing Lesion Tracing	Identifying and Tracing Lesions	Metadata	Normalization to a Standard Template, Intensity Normalization, and Defacing	Probabilistic Spatial Mapping of ATLAS Lesion Labels	31806	Functional Connectomes Project International Neuroimaging Data-Sharing Initiative	doi:10.15387/fcp_indi.atlas	http://dx.doi.org/10.15387/fcp_indi.atlas
c0003s0040t01	c0003s0040t01	Magnetic Resonance Imaging	GE Signa HD-X	General Electric	3	tesla	UO	UO:0000228	head	T1-weighted anatomical	1.0 x 1.0 x 1.0	millimeter	UO	UO:0000016	c0003s0040t01.nii.gz	ICPSR - Interuniversity Consortium for Political and Social Research	doi:10.3886/ICPSR36684.v1	https://doi.org/10.3886/ICPSR36684.v1	Training Individuals Performing Lesion Tracing	Identifying and Tracing Lesions	Metadata	Normalization to a Standard Template, Intensity Normalization, and Defacing	Probabilistic Spatial Mapping of ATLAS Lesion Labels	31807	Functional Connectomes Project International Neuroimaging Data-Sharing Initiative	doi:10.15387/fcp_indi.atlas	http://dx.doi.org/10.15387/fcp_indi.atlas
c0003s0041t01	c0003s0041t01	Magnetic Resonance Imaging	GE Signa HD-X	General Electric	3	tesla	UO	UO:0000228	head	T1-weighted anatomical	1.0 x 1.0 x 1.0	millimeter	UO	UO:0000016	c0003s0041t01.nii.gz	ICPSR - Interuniversity Consortium for Political and Social Research	doi:10.3886/ICPSR36684.v1	https://doi.org/10.3886/ICPSR36684.v1	Training Individuals Performing Lesion Tracing	Identifying and Tracing Lesions	Metadata	Normalization to a Standard Template, Intensity Normalization, and Defacing	Probabilistic Spatial Mapping of ATLAS Lesion Labels	31808	Functional Connectomes Project International Neuroimaging Data-Sharing Initiative	doi:10.15387/fcp_indi.atlas	http://dx.doi.org/10.15387/fcp_indi.atlas
c0003s0042t01	c0003s0042t01	Magnetic Resonance Imaging	GE Signa HD-X	General Electric	3	tesla	UO	UO:0000228	head	T1-weighted anatomical	1.0 x 1.0 x 1.0	millimeter	UO	UO:0000016	c0003s0042t01.nii.gz	ICPSR - Interuniversity Consortium for Political and Social Research	doi:10.3886/ICPSR36684.v1	https://doi.org/10.3886/ICPSR36684.v1	Training Individuals Performing Lesion Tracing	Identifying and Tracing Lesions	Metadata	Normalization to a Standard Template, Intensity Normalization, and Defacing	Probabilistic Spatial Mapping of ATLAS Lesion Labels	31809	Functional Connectomes Project International Neuroimaging Data-Sharing Initiative	doi:10.15387/fcp_indi.atlas	http://dx.doi.org/10.15387/fcp_indi.atlas
c0003s0043t01	c0003s0043t01	Magnetic Resonance Imaging	GE Signa HD-X	General Electric	3	tesla	UO	UO:0000228	head	T1-weighted anatomical	1.0 x 1.0 x 1.0	millimeter	UO	UO:0000016	c0003s0043t01.nii.gz	ICPSR - Interuniversity Consortium for Political and Social Research	doi:10.3886/ICPSR36684.v1	https://doi.org/10.3886/ICPSR36684.v1	Training Individuals Performing Lesion Tracing	Identifying and Tracing Lesions	Metadata	Normalization to a Standard Template, Intensity Normalization, and Defacing	Probabilistic Spatial Mapping of ATLAS Lesion Labels	31810	Functional Connectomes Project International Neuroimaging Data-Sharing Initiative	doi:10.15387/fcp_indi.atlas	http://dx.doi.org/10.15387/fcp_indi.atlas
c0003s0044t01	c0003s0044t01	Magnetic Resonance Imaging	GE Signa HD-X	General Electric	3	tesla	UO	UO:0000228	head	T1-weighted anatomical	1.0 x 1.0 x 1.0	millimeter	UO	UO:0000016	c0003s0044t01.nii.gz	ICPSR - Interuniversity Consortium for Political and Social Research	doi:10.3886/ICPSR36684.v1	https://doi.org/10.3886/ICPSR36684.v1	Training Individuals Performing Lesion Tracing	Identifying and Tracing Lesions	Metadata	Normalization to a Standard Template, Intensity Normalization, and Defacing	Probabilistic Spatial Mapping of ATLAS Lesion Labels	31811	Functional Connectomes Project International Neuroimaging Data-Sharing Initiative	doi:10.15387/fcp_indi.atlas	http://dx.doi.org/10.15387/fcp_indi.atlas
c0003s0045t01	c0003s0045t01	Magnetic Resonance Imaging	GE Signa HD-X	General Electric	3	tesla	UO	UO:0000228	head	T1-weighted anatomical	1.0 x 1.0 x 1.0	millimeter	UO	UO:0000016	c0003s0045t01.nii.gz	ICPSR - Interuniversity Consortium for Political and Social Research	doi:10.3886/ICPSR36684.v1	https://doi.org/10.3886/ICPSR36684.v1	Training Individuals Performing Lesion Tracing	Identifying and Tracing Lesions	Metadata	Normalization to a Standard Template, Intensity Normalization, and Defacing	Probabilistic Spatial Mapping of ATLAS Lesion Labels	31812	Functional Connectomes Project International Neuroimaging Data-Sharing Initiative	doi:10.15387/fcp_indi.atlas	http://dx.doi.org/10.15387/fcp_indi.atlas
c0003s0046t01	c0003s0046t01	Magnetic Resonance Imaging	GE Signa HD-X	General Electric	3	tesla	UO	UO:0000228	head	T1-weighted anatomical	1.0 x 1.0 x 1.0	millimeter	UO	UO:0000016	c0003s0046t01.nii.gz	ICPSR - Interuniversity Consortium for Political and Social Research	doi:10.3886/ICPSR36684.v1	https://doi.org/10.3886/ICPSR36684.v1	Training Individuals Performing Lesion Tracing	Identifying and Tracing Lesions	Metadata	Normalization to a Standard Template, Intensity Normalization, and Defacing	Probabilistic Spatial Mapping of ATLAS Lesion Labels	31813	Functional Connectomes Project International Neuroimaging Data-Sharing Initiative	doi:10.15387/fcp_indi.atlas	http://dx.doi.org/10.15387/fcp_indi.atlas
c0003s0048t01	c0003s0048t01	Magnetic Resonance Imaging	GE Signa HD-X	General Electric	3	tesla	UO	UO:0000228	head	T1-weighted anatomical	1.0 x 1.0 x 1.0	millimeter	UO	UO:0000016	c0003s0048t01.nii.gz	ICPSR - Interuniversity Consortium for Political and Social Research	doi:10.3886/ICPSR36684.v1	https://doi.org/10.3886/ICPSR36684.v1	Training Individuals Performing Lesion Tracing	Identifying and Tracing Lesions	Metadata	Normalization to a Standard Template, Intensity Normalization, and Defacing	Probabilistic Spatial Mapping of ATLAS Lesion Labels	31814	Functional Connectomes Project International Neuroimaging Data-Sharing Initiative	doi:10.15387/fcp_indi.atlas	http://dx.doi.org/10.15387/fcp_indi.atlas
c0003s0049t01	c0003s0049t01	Magnetic Resonance Imaging	GE Signa HD-X	General Electric	3	tesla	UO	UO:0000228	head	T1-weighted anatomical	1.0 x 1.0 x 1.0	millimeter	UO	UO:0000016	c0003s0049t01.nii.gz	ICPSR - Interuniversity Consortium for Political and Social Research	doi:10.3886/ICPSR36684.v1	https://doi.org/10.3886/ICPSR36684.v1	Training Individuals Performing Lesion Tracing	Identifying and Tracing Lesions	Metadata	Normalization to a Standard Template, Intensity Normalization, and Defacing	Probabilistic Spatial Mapping of ATLAS Lesion Labels	31815	Functional Connectomes Project International Neuroimaging Data-Sharing Initiative	doi:10.15387/fcp_indi.atlas	http://dx.doi.org/10.15387/fcp_indi.atlas
c0003s0050t01	c0003s0050t01	Magnetic Resonance Imaging	GE Signa HD-X	General Electric	3	tesla	UO	UO:0000228	head	T1-weighted anatomical	1.0 x 1.0 x 1.0	millimeter	UO	UO:0000016	c0003s0050t01.nii.gz	ICPSR - Interuniversity Consortium for Political and Social Research	doi:10.3886/ICPSR36684.v1	https://doi.org/10.3886/ICPSR36684.v1	Training Individuals Performing Lesion Tracing	Identifying and Tracing Lesions	Metadata	Normalization to a Standard Template, Intensity Normalization, and Defacing	Probabilistic Spatial Mapping of ATLAS Lesion Labels	31816	Functional Connectomes Project International Neuroimaging Data-Sharing Initiative	doi:10.15387/fcp_indi.atlas	http://dx.doi.org/10.15387/fcp_indi.atlas
c0003s0051t01	c0003s0051t01	Magnetic Resonance Imaging	GE Signa HD-X	General Electric	3	tesla	UO	UO:0000228	head	T1-weighted anatomical	1.0 x 1.0 x 1.0	millimeter	UO	UO:0000016	c0003s0051t01.nii.gz	ICPSR - Interuniversity Consortium for Political and Social Research	doi:10.3886/ICPSR36684.v1	https://doi.org/10.3886/ICPSR36684.v1	Training Individuals Performing Lesion Tracing	Identifying and Tracing Lesions	Metadata	Normalization to a Standard Template, Intensity Normalization, and Defacing	Probabilistic Spatial Mapping of ATLAS Lesion Labels	31817	Functional Connectomes Project International Neuroimaging Data-Sharing Initiative	doi:10.15387/fcp_indi.atlas	http://dx.doi.org/10.15387/fcp_indi.atlas
c0003s0052t01	c0003s0052t01	Magnetic Resonance Imaging	GE Signa HD-X	General Electric	3	tesla	UO	UO:0000228	head	T1-weighted anatomical	1.0 x 1.0 x 1.0	millimeter	UO	UO:0000016	c0003s0052t01.nii.gz	ICPSR - Interuniversity Consortium for Political and Social Research	doi:10.3886/ICPSR36684.v1	https://doi.org/10.3886/ICPSR36684.v1	Training Individuals Performing Lesion Tracing	Identifying and Tracing Lesions	Metadata	Normalization to a Standard Template, Intensity Normalization, and Defacing	Probabilistic Spatial Mapping of ATLAS Lesion Labels	31818	Functional Connectomes Project International Neuroimaging Data-Sharing Initiative	doi:10.15387/fcp_indi.atlas	http://dx.doi.org/10.15387/fcp_indi.atlas
c0003s0053t01	c0003s0053t01	Magnetic Resonance Imaging	GE Signa HD-X	General Electric	3	tesla	UO	UO:0000228	head	T1-weighted anatomical	1.0 x 1.0 x 1.0	millimeter	UO	UO:0000016	c0003s0053t01.nii.gz	ICPSR - Interuniversity Consortium for Political and Social Research	doi:10.3886/ICPSR36684.v1	https://doi.org/10.3886/ICPSR36684.v1	Training Individuals Performing Lesion Tracing	Identifying and Tracing Lesions	Metadata	Normalization to a Standard Template, Intensity Normalization, and Defacing	Probabilistic Spatial Mapping of ATLAS Lesion Labels	31819	Functional Connectomes Project International Neuroimaging Data-Sharing Initiative	doi:10.15387/fcp_indi.atlas	http://dx.doi.org/10.15387/fcp_indi.atlas
c0003s0054t01	c0003s0054t01	Magnetic Resonance Imaging	GE Signa HD-X	General Electric	3	tesla	UO	UO:0000228	head	T1-weighted anatomical	1.0 x 1.0 x 1.0	millimeter	UO	UO:0000016	c0003s0054t01.nii.gz	ICPSR - Interuniversity Consortium for Political and Social Research	doi:10.3886/ICPSR36684.v1	https://doi.org/10.3886/ICPSR36684.v1	Training Individuals Performing Lesion Tracing	Identifying and Tracing Lesions	Metadata	Normalization to a Standard Template, Intensity Normalization, and Defacing	Probabilistic Spatial Mapping of ATLAS Lesion Labels	31820	Functional Connectomes Project International Neuroimaging Data-Sharing Initiative	doi:10.15387/fcp_indi.atlas	http://dx.doi.org/10.15387/fcp_indi.atlas
c0003s0055t01	c0003s0055t01	Magnetic Resonance Imaging	GE Signa HD-X	General Electric	3	tesla	UO	UO:0000228	head	T1-weighted anatomical	1.0 x 1.0 x 1.0	millimeter	UO	UO:0000016	c0003s0055t01.nii.gz	ICPSR - Interuniversity Consortium for Political and Social Research	doi:10.3886/ICPSR36684.v1	https://doi.org/10.3886/ICPSR36684.v1	Training Individuals Performing Lesion Tracing	Identifying and Tracing Lesions	Metadata	Normalization to a Standard Template, Intensity Normalization, and Defacing	Probabilistic Spatial Mapping of ATLAS Lesion Labels	31821	Functional Connectomes Project International Neuroimaging Data-Sharing Initiative	doi:10.15387/fcp_indi.atlas	http://dx.doi.org/10.15387/fcp_indi.atlas
c0003s0056t01	c0003s0056t01	Magnetic Resonance Imaging	GE Signa HD-X	General Electric	3	tesla	UO	UO:0000228	head	T1-weighted anatomical	1.0 x 1.0 x 1.0	millimeter	UO	UO:0000016	c0003s0056t01.nii.gz	ICPSR - Interuniversity Consortium for Political and Social Research	doi:10.3886/ICPSR36684.v1	https://doi.org/10.3886/ICPSR36684.v1	Training Individuals Performing Lesion Tracing	Identifying and Tracing Lesions	Metadata	Normalization to a Standard Template, Intensity Normalization, and Defacing	Probabilistic Spatial Mapping of ATLAS Lesion Labels	31822	Functional Connectomes Project International Neuroimaging Data-Sharing Initiative	doi:10.15387/fcp_indi.atlas	http://dx.doi.org/10.15387/fcp_indi.atlas
c0004s0001t01	c0004s0001t01	Magnetic Resonance Imaging	GE Signa Excite	General Electric	3	tesla	UO	UO:0000228	head	T1-weighted anatomical	1.0 x 1.0 x 1.0	millimeter	UO	UO:0000016	c0004s0001t01.nii.gz	ICPSR - Interuniversity Consortium for Political and Social Research	doi:10.3886/ICPSR36684.v1	https://doi.org/10.3886/ICPSR36684.v1	Training Individuals Performing Lesion Tracing	Identifying and Tracing Lesions	Metadata	Normalization to a Standard Template, Intensity Normalization, and Defacing	Probabilistic Spatial Mapping of ATLAS Lesion Labels	31823	Functional Connectomes Project International Neuroimaging Data-Sharing Initiative	doi:10.15387/fcp_indi.atlas	http://dx.doi.org/10.15387/fcp_indi.atlas
c0004s0002t01	c0004s0002t01	Magnetic Resonance Imaging	GE Signa Excite	General Electric	3	tesla	UO	UO:0000228	head	T1-weighted anatomical	1.0 x 1.0 x 1.0	millimeter	UO	UO:0000016	c0004s0002t01.nii.gz	ICPSR - Interuniversity Consortium for Political and Social Research	doi:10.3886/ICPSR36684.v1	https://doi.org/10.3886/ICPSR36684.v1	Training Individuals Performing Lesion Tracing	Identifying and Tracing Lesions	Metadata	Normalization to a Standard Template, Intensity Normalization, and Defacing	Probabilistic Spatial Mapping of ATLAS Lesion Labels	31824	Functional Connectomes Project International Neuroimaging Data-Sharing Initiative	doi:10.15387/fcp_indi.atlas	http://dx.doi.org/10.15387/fcp_indi.atlas
c0004s0003t01	c0004s0003t01	Magnetic Resonance Imaging	GE Signa Excite	General Electric	3	tesla	UO	UO:0000228	head	T1-weighted anatomical	1.0 x 1.0 x 1.0	millimeter	UO	UO:0000016	c0004s0003t01.nii.gz	ICPSR - Interuniversity Consortium for Political and Social Research	doi:10.3886/ICPSR36684.v1	https://doi.org/10.3886/ICPSR36684.v1	Training Individuals Performing Lesion Tracing	Identifying and Tracing Lesions	Metadata	Normalization to a Standard Template, Intensity Normalization, and Defacing	Probabilistic Spatial Mapping of ATLAS Lesion Labels	31825	Functional Connectomes Project International Neuroimaging Data-Sharing Initiative	doi:10.15387/fcp_indi.atlas	http://dx.doi.org/10.15387/fcp_indi.atlas
c0004s0004t01	c0004s0004t01	Magnetic Resonance Imaging	GE Signa Excite	General Electric	3	tesla	UO	UO:0000228	head	T1-weighted anatomical	1.0 x 1.0 x 1.0	millimeter	UO	UO:0000016	c0004s0004t01.nii.gz	ICPSR - Interuniversity Consortium for Political and Social Research	doi:10.3886/ICPSR36684.v1	https://doi.org/10.3886/ICPSR36684.v1	Training Individuals Performing Lesion Tracing	Identifying and Tracing Lesions	Metadata	Normalization to a Standard Template, Intensity Normalization, and Defacing	Probabilistic Spatial Mapping of ATLAS Lesion Labels	31826	Functional Connectomes Project International Neuroimaging Data-Sharing Initiative	doi:10.15387/fcp_indi.atlas	http://dx.doi.org/10.15387/fcp_indi.atlas
c0004s0005t01	c0004s0005t01	Magnetic Resonance Imaging	GE Signa Excite	General Electric	3	tesla	UO	UO:0000228	head	T1-weighted anatomical	1.0 x 1.0 x 1.0	millimeter	UO	UO:0000016	c0004s0005t01.nii.gz	ICPSR - Interuniversity Consortium for Political and Social Research	doi:10.3886/ICPSR36684.v1	https://doi.org/10.3886/ICPSR36684.v1	Training Individuals Performing Lesion Tracing	Identifying and Tracing Lesions	Metadata	Normalization to a Standard Template, Intensity Normalization, and Defacing	Probabilistic Spatial Mapping of ATLAS Lesion Labels	31827	Functional Connectomes Project International Neuroimaging Data-Sharing Initiative	doi:10.15387/fcp_indi.atlas	http://dx.doi.org/10.15387/fcp_indi.atlas
c0004s0006t01	c0004s0006t01	Magnetic Resonance Imaging	GE Signa Excite	General Electric	3	tesla	UO	UO:0000228	head	T1-weighted anatomical	1.0 x 1.0 x 1.0	millimeter	UO	UO:0000016	c0004s0006t01.nii.gz	ICPSR - Interuniversity Consortium for Political and Social Research	doi:10.3886/ICPSR36684.v1	https://doi.org/10.3886/ICPSR36684.v1	Training Individuals Performing Lesion Tracing	Identifying and Tracing Lesions	Metadata	Normalization to a Standard Template, Intensity Normalization, and Defacing	Probabilistic Spatial Mapping of ATLAS Lesion Labels	31828	Functional Connectomes Project International Neuroimaging Data-Sharing Initiative	doi:10.15387/fcp_indi.atlas	http://dx.doi.org/10.15387/fcp_indi.atlas
c0004s0007t01	c0004s0007t01	Magnetic Resonance Imaging	GE Signa Excite	General Electric	3	tesla	UO	UO:0000228	head	T1-weighted anatomical	1.0 x 1.0 x 1.0	millimeter	UO	UO:0000016	c0004s0007t01.nii.gz	ICPSR - Interuniversity Consortium for Political and Social Research	doi:10.3886/ICPSR36684.v1	https://doi.org/10.3886/ICPSR36684.v1	Training Individuals Performing Lesion Tracing	Identifying and Tracing Lesions	Metadata	Normalization to a Standard Template, Intensity Normalization, and Defacing	Probabilistic Spatial Mapping of ATLAS Lesion Labels	31829	Functional Connectomes Project International Neuroimaging Data-Sharing Initiative	doi:10.15387/fcp_indi.atlas	http://dx.doi.org/10.15387/fcp_indi.atlas
c0004s0008t01	c0004s0008t01	Magnetic Resonance Imaging	GE Signa Excite	General Electric	3	tesla	UO	UO:0000228	head	T1-weighted anatomical	1.0 x 1.0 x 1.0	millimeter	UO	UO:0000016	c0004s0008t01.nii.gz	ICPSR - Interuniversity Consortium for Political and Social Research	doi:10.3886/ICPSR36684.v1	https://doi.org/10.3886/ICPSR36684.v1	Training Individuals Performing Lesion Tracing	Identifying and Tracing Lesions	Metadata	Normalization to a Standard Template, Intensity Normalization, and Defacing	Probabilistic Spatial Mapping of ATLAS Lesion Labels	31830	Functional Connectomes Project International Neuroimaging Data-Sharing Initiative	doi:10.15387/fcp_indi.atlas	http://dx.doi.org/10.15387/fcp_indi.atlas
c0004s0009t01	c0004s0009t01	Magnetic Resonance Imaging	GE Signa Excite	General Electric	3	tesla	UO	UO:0000228	head	T1-weighted anatomical	1.0 x 1.0 x 1.0	millimeter	UO	UO:0000016	c0004s0009t01.nii.gz	ICPSR - Interuniversity Consortium for Political and Social Research	doi:10.3886/ICPSR36684.v1	https://doi.org/10.3886/ICPSR36684.v1	Training Individuals Performing Lesion Tracing	Identifying and Tracing Lesions	Metadata	Normalization to a Standard Template, Intensity Normalization, and Defacing	Probabilistic Spatial Mapping of ATLAS Lesion Labels	31831	Functional Connectomes Project International Neuroimaging Data-Sharing Initiative	doi:10.15387/fcp_indi.atlas	http://dx.doi.org/10.15387/fcp_indi.atlas
c0004s0010t01	c0004s0010t01	Magnetic Resonance Imaging	GE Signa Excite	General Electric	3	tesla	UO	UO:0000228	head	T1-weighted anatomical	1.0 x 1.0 x 1.0	millimeter	UO	UO:0000016	c0004s0010t01.nii.gz	ICPSR - Interuniversity Consortium for Political and Social Research	doi:10.3886/ICPSR36684.v1	https://doi.org/10.3886/ICPSR36684.v1	Training Individuals Performing Lesion Tracing	Identifying and Tracing Lesions	Metadata	Normalization to a Standard Template, Intensity Normalization, and Defacing	Probabilistic Spatial Mapping of ATLAS Lesion Labels	31832	Functional Connectomes Project International Neuroimaging Data-Sharing Initiative	doi:10.15387/fcp_indi.atlas	http://dx.doi.org/10.15387/fcp_indi.atlas
c0004s0011t01	c0004s0011t01	Magnetic Resonance Imaging	GE Signa Excite	General Electric	3	tesla	UO	UO:0000228	head	T1-weighted anatomical	1.0 x 1.0 x 1.0	millimeter	UO	UO:0000016	c0004s0011t01.nii.gz	ICPSR - Interuniversity Consortium for Political and Social Research	doi:10.3886/ICPSR36684.v1	https://doi.org/10.3886/ICPSR36684.v1	Training Individuals Performing Lesion Tracing	Identifying and Tracing Lesions	Metadata	Normalization to a Standard Template, Intensity Normalization, and Defacing	Probabilistic Spatial Mapping of ATLAS Lesion Labels	31833	Functional Connectomes Project International Neuroimaging Data-Sharing Initiative	doi:10.15387/fcp_indi.atlas	http://dx.doi.org/10.15387/fcp_indi.atlas
c0004s0012t01	c0004s0012t01	Magnetic Resonance Imaging	GE Signa Excite	General Electric	3	tesla	UO	UO:0000228	head	T1-weighted anatomical	1.0 x 1.0 x 1.0	millimeter	UO	UO:0000016	c0004s0012t01.nii.gz	ICPSR - Interuniversity Consortium for Political and Social Research	doi:10.3886/ICPSR36684.v1	https://doi.org/10.3886/ICPSR36684.v1	Training Individuals Performing Lesion Tracing	Identifying and Tracing Lesions	Metadata	Normalization to a Standard Template, Intensity Normalization, and Defacing	Probabilistic Spatial Mapping of ATLAS Lesion Labels	31834	Functional Connectomes Project International Neuroimaging Data-Sharing Initiative	doi:10.15387/fcp_indi.atlas	http://dx.doi.org/10.15387/fcp_indi.atlas
c0004s0013t01	c0004s0013t01	Magnetic Resonance Imaging	GE Signa Excite	General Electric	3	tesla	UO	UO:0000228	head	T1-weighted anatomical	1.0 x 1.0 x 1.0	millimeter	UO	UO:0000016	c0004s0013t01.nii.gz	ICPSR - Interuniversity Consortium for Political and Social Research	doi:10.3886/ICPSR36684.v1	https://doi.org/10.3886/ICPSR36684.v1	Training Individuals Performing Lesion Tracing	Identifying and Tracing Lesions	Metadata	Normalization to a Standard Template, Intensity Normalization, and Defacing	Probabilistic Spatial Mapping of ATLAS Lesion Labels	31835	Functional Connectomes Project International Neuroimaging Data-Sharing Initiative	doi:10.15387/fcp_indi.atlas	http://dx.doi.org/10.15387/fcp_indi.atlas
c0004s0014t01	c0004s0014t01	Magnetic Resonance Imaging	GE Signa Excite	General Electric	3	tesla	UO	UO:0000228	head	T1-weighted anatomical	1.0 x 1.0 x 1.0	millimeter	UO	UO:0000016	c0004s0014t01.nii.gz	ICPSR - Interuniversity Consortium for Political and Social Research	doi:10.3886/ICPSR36684.v1	https://doi.org/10.3886/ICPSR36684.v1	Training Individuals Performing Lesion Tracing	Identifying and Tracing Lesions	Metadata	Normalization to a Standard Template, Intensity Normalization, and Defacing	Probabilistic Spatial Mapping of ATLAS Lesion Labels	31836	Functional Connectomes Project International Neuroimaging Data-Sharing Initiative	doi:10.15387/fcp_indi.atlas	http://dx.doi.org/10.15387/fcp_indi.atlas
c0004s0015t01	c0004s0015t01	Magnetic Resonance Imaging	GE Signa Excite	General Electric	3	tesla	UO	UO:0000228	head	T1-weighted anatomical	1.0 x 1.0 x 1.0	millimeter	UO	UO:0000016	c0004s0015t01.nii.gz	ICPSR - Interuniversity Consortium for Political and Social Research	doi:10.3886/ICPSR36684.v1	https://doi.org/10.3886/ICPSR36684.v1	Training Individuals Performing Lesion Tracing	Identifying and Tracing Lesions	Metadata	Normalization to a Standard Template, Intensity Normalization, and Defacing	Probabilistic Spatial Mapping of ATLAS Lesion Labels	31837	Functional Connectomes Project International Neuroimaging Data-Sharing Initiative	doi:10.15387/fcp_indi.atlas	http://dx.doi.org/10.15387/fcp_indi.atlas
c0004s0016t01	c0004s0016t01	Magnetic Resonance Imaging	GE Signa Excite	General Electric	3	tesla	UO	UO:0000228	head	T1-weighted anatomical	1.0 x 1.0 x 1.0	millimeter	UO	UO:0000016	c0004s0016t01.nii.gz	ICPSR - Interuniversity Consortium for Political and Social Research	doi:10.3886/ICPSR36684.v1	https://doi.org/10.3886/ICPSR36684.v1	Training Individuals Performing Lesion Tracing	Identifying and Tracing Lesions	Metadata	Normalization to a Standard Template, Intensity Normalization, and Defacing	Probabilistic Spatial Mapping of ATLAS Lesion Labels	31838	Functional Connectomes Project International Neuroimaging Data-Sharing Initiative	doi:10.15387/fcp_indi.atlas	http://dx.doi.org/10.15387/fcp_indi.atlas
c0004s0017t01	c0004s0017t01	Magnetic Resonance Imaging	GE Signa Excite	General Electric	3	tesla	UO	UO:0000228	head	T1-weighted anatomical	1.0 x 1.0 x 1.0	millimeter	UO	UO:0000016	c0004s0017t01.nii.gz	ICPSR - Interuniversity Consortium for Political and Social Research	doi:10.3886/ICPSR36684.v1	https://doi.org/10.3886/ICPSR36684.v1	Training Individuals Performing Lesion Tracing	Identifying and Tracing Lesions	Metadata	Normalization to a Standard Template, Intensity Normalization, and Defacing	Probabilistic Spatial Mapping of ATLAS Lesion Labels	31839	Functional Connectomes Project International Neuroimaging Data-Sharing Initiative	doi:10.15387/fcp_indi.atlas	http://dx.doi.org/10.15387/fcp_indi.atlas
c0004s0018t01	c0004s0018t01	Magnetic Resonance Imaging	GE Signa Excite	General Electric	3	tesla	UO	UO:0000228	head	T1-weighted anatomical	1.0 x 1.0 x 1.0	millimeter	UO	UO:0000016	c0004s0018t01.nii.gz	ICPSR - Interuniversity Consortium for Political and Social Research	doi:10.3886/ICPSR36684.v1	https://doi.org/10.3886/ICPSR36684.v1	Training Individuals Performing Lesion Tracing	Identifying and Tracing Lesions	Metadata	Normalization to a Standard Template, Intensity Normalization, and Defacing	Probabilistic Spatial Mapping of ATLAS Lesion Labels	31840	Functional Connectomes Project International Neuroimaging Data-Sharing Initiative	doi:10.15387/fcp_indi.atlas	http://dx.doi.org/10.15387/fcp_indi.atlas
c0004s0019t01	c0004s0019t01	Magnetic Resonance Imaging	GE Signa Excite	General Electric	3	tesla	UO	UO:0000228	head	T1-weighted anatomical	1.0 x 1.0 x 1.0	millimeter	UO	UO:0000016	c0004s0019t01.nii.gz	ICPSR - Interuniversity Consortium for Political and Social Research	doi:10.3886/ICPSR36684.v1	https://doi.org/10.3886/ICPSR36684.v1	Training Individuals Performing Lesion Tracing	Identifying and Tracing Lesions	Metadata	Normalization to a Standard Template, Intensity Normalization, and Defacing	Probabilistic Spatial Mapping of ATLAS Lesion Labels	31841	Functional Connectomes Project International Neuroimaging Data-Sharing Initiative	doi:10.15387/fcp_indi.atlas	http://dx.doi.org/10.15387/fcp_indi.atlas
c0004s0020t01	c0004s0020t01	Magnetic Resonance Imaging	GE Signa Excite	General Electric	3	tesla	UO	UO:0000228	head	T1-weighted anatomical	1.0 x 1.0 x 1.0	millimeter	UO	UO:0000016	c0004s0020t01.nii.gz	ICPSR - Interuniversity Consortium for Political and Social Research	doi:10.3886/ICPSR36684.v1	https://doi.org/10.3886/ICPSR36684.v1	Training Individuals Performing Lesion Tracing	Identifying and Tracing Lesions	Metadata	Normalization to a Standard Template, Intensity Normalization, and Defacing	Probabilistic Spatial Mapping of ATLAS Lesion Labels	31842	Functional Connectomes Project International Neuroimaging Data-Sharing Initiative	doi:10.15387/fcp_indi.atlas	http://dx.doi.org/10.15387/fcp_indi.atlas
c0004s0021t01	c0004s0021t01	Magnetic Resonance Imaging	GE Signa Excite	General Electric	3	tesla	UO	UO:0000228	head	T1-weighted anatomical	1.0 x 1.0 x 1.0	millimeter	UO	UO:0000016	c0004s0021t01.nii.gz	ICPSR - Interuniversity Consortium for Political and Social Research	doi:10.3886/ICPSR36684.v1	https://doi.org/10.3886/ICPSR36684.v1	Training Individuals Performing Lesion Tracing	Identifying and Tracing Lesions	Metadata	Normalization to a Standard Template, Intensity Normalization, and Defacing	Probabilistic Spatial Mapping of ATLAS Lesion Labels	31843	Functional Connectomes Project International Neuroimaging Data-Sharing Initiative	doi:10.15387/fcp_indi.atlas	http://dx.doi.org/10.15387/fcp_indi.atlas
c0004s0022t01	c0004s0022t01	Magnetic Resonance Imaging	GE Signa Excite	General Electric	3	tesla	UO	UO:0000228	head	T1-weighted anatomical	1.0 x 1.0 x 1.0	millimeter	UO	UO:0000016	c0004s0022t01.nii.gz	ICPSR - Interuniversity Consortium for Political and Social Research	doi:10.3886/ICPSR36684.v1	https://doi.org/10.3886/ICPSR36684.v1	Training Individuals Performing Lesion Tracing	Identifying and Tracing Lesions	Metadata	Normalization to a Standard Template, Intensity Normalization, and Defacing	Probabilistic Spatial Mapping of ATLAS Lesion Labels	31844	Functional Connectomes Project International Neuroimaging Data-Sharing Initiative	doi:10.15387/fcp_indi.atlas	http://dx.doi.org/10.15387/fcp_indi.atlas
c0004s0023t01	c0004s0023t01	Magnetic Resonance Imaging	GE Signa Excite	General Electric	3	tesla	UO	UO:0000228	head	T1-weighted anatomical	1.0 x 1.0 x 1.0	millimeter	UO	UO:0000016	c0004s0023t01.nii.gz	ICPSR - Interuniversity Consortium for Political and Social Research	doi:10.3886/ICPSR36684.v1	https://doi.org/10.3886/ICPSR36684.v1	Training Individuals Performing Lesion Tracing	Identifying and Tracing Lesions	Metadata	Normalization to a Standard Template, Intensity Normalization, and Defacing	Probabilistic Spatial Mapping of ATLAS Lesion Labels	31845	Functional Connectomes Project International Neuroimaging Data-Sharing Initiative	doi:10.15387/fcp_indi.atlas	http://dx.doi.org/10.15387/fcp_indi.atlas
c0004s0024t01	c0004s0024t01	Magnetic Resonance Imaging	GE Signa Excite	General Electric	3	tesla	UO	UO:0000228	head	T1-weighted anatomical	1.0 x 1.0 x 1.0	millimeter	UO	UO:0000016	c0004s0024t01.nii.gz	ICPSR - Interuniversity Consortium for Political and Social Research	doi:10.3886/ICPSR36684.v1	https://doi.org/10.3886/ICPSR36684.v1	Training Individuals Performing Lesion Tracing	Identifying and Tracing Lesions	Metadata	Normalization to a Standard Template, Intensity Normalization, and Defacing	Probabilistic Spatial Mapping of ATLAS Lesion Labels	31846	Functional Connectomes Project International Neuroimaging Data-Sharing Initiative	doi:10.15387/fcp_indi.atlas	http://dx.doi.org/10.15387/fcp_indi.atlas
c0004s0025t01	c0004s0025t01	Magnetic Resonance Imaging	GE Signa Excite	General Electric	3	tesla	UO	UO:0000228	head	T1-weighted anatomical	1.0 x 1.0 x 1.0	millimeter	UO	UO:0000016	c0004s0025t01.nii.gz	ICPSR - Interuniversity Consortium for Political and Social Research	doi:10.3886/ICPSR36684.v1	https://doi.org/10.3886/ICPSR36684.v1	Training Individuals Performing Lesion Tracing	Identifying and Tracing Lesions	Metadata	Normalization to a Standard Template, Intensity Normalization, and Defacing	Probabilistic Spatial Mapping of ATLAS Lesion Labels	31847	Functional Connectomes Project International Neuroimaging Data-Sharing Initiative	doi:10.15387/fcp_indi.atlas	http://dx.doi.org/10.15387/fcp_indi.atlas
c0004s0026t01	c0004s0026t01	Magnetic Resonance Imaging	GE Signa Excite	General Electric	3	tesla	UO	UO:0000228	head	T1-weighted anatomical	1.0 x 1.0 x 1.0	millimeter	UO	UO:0000016	c0004s0026t01.nii.gz	ICPSR - Interuniversity Consortium for Political and Social Research	doi:10.3886/ICPSR36684.v1	https://doi.org/10.3886/ICPSR36684.v1	Training Individuals Performing Lesion Tracing	Identifying and Tracing Lesions	Metadata	Normalization to a Standard Template, Intensity Normalization, and Defacing	Probabilistic Spatial Mapping of ATLAS Lesion Labels	31848	Functional Connectomes Project International Neuroimaging Data-Sharing Initiative	doi:10.15387/fcp_indi.atlas	http://dx.doi.org/10.15387/fcp_indi.atlas
c0004s0027t01	c0004s0027t01	Magnetic Resonance Imaging	GE Signa Excite	General Electric	3	tesla	UO	UO:0000228	head	T1-weighted anatomical	1.0 x 1.0 x 1.0	millimeter	UO	UO:0000016	c0004s0027t01.nii.gz	ICPSR - Interuniversity Consortium for Political and Social Research	doi:10.3886/ICPSR36684.v1	https://doi.org/10.3886/ICPSR36684.v1	Training Individuals Performing Lesion Tracing	Identifying and Tracing Lesions	Metadata	Normalization to a Standard Template, Intensity Normalization, and Defacing	Probabilistic Spatial Mapping of ATLAS Lesion Labels	31849	Functional Connectomes Project International Neuroimaging Data-Sharing Initiative	doi:10.15387/fcp_indi.atlas	http://dx.doi.org/10.15387/fcp_indi.atlas
c0004s0028t01	c0004s0028t01	Magnetic Resonance Imaging	GE Signa Excite	General Electric	3	tesla	UO	UO:0000228	head	T1-weighted anatomical	1.0 x 1.0 x 1.0	millimeter	UO	UO:0000016	c0004s0028t01.nii.gz	ICPSR - Interuniversity Consortium for Political and Social Research	doi:10.3886/ICPSR36684.v1	https://doi.org/10.3886/ICPSR36684.v1	Training Individuals Performing Lesion Tracing	Identifying and Tracing Lesions	Metadata	Normalization to a Standard Template, Intensity Normalization, and Defacing	Probabilistic Spatial Mapping of ATLAS Lesion Labels	31850	Functional Connectomes Project International Neuroimaging Data-Sharing Initiative	doi:10.15387/fcp_indi.atlas	http://dx.doi.org/10.15387/fcp_indi.atlas
c0004s0029t01	c0004s0029t01	Magnetic Resonance Imaging	GE Signa Excite	General Electric	3	tesla	UO	UO:0000228	head	T1-weighted anatomical	1.0 x 1.0 x 1.0	millimeter	UO	UO:0000016	c0004s0029t01.nii.gz	ICPSR - Interuniversity Consortium for Political and Social Research	doi:10.3886/ICPSR36684.v1	https://doi.org/10.3886/ICPSR36684.v1	Training Individuals Performing Lesion Tracing	Identifying and Tracing Lesions	Metadata	Normalization to a Standard Template, Intensity Normalization, and Defacing	Probabilistic Spatial Mapping of ATLAS Lesion Labels	31851	Functional Connectomes Project International Neuroimaging Data-Sharing Initiative	doi:10.15387/fcp_indi.atlas	http://dx.doi.org/10.15387/fcp_indi.atlas
c0004s0030t01	c0004s0030t01	Magnetic Resonance Imaging	GE Signa Excite	General Electric	3	tesla	UO	UO:0000228	head	T1-weighted anatomical	1.0 x 1.0 x 1.0	millimeter	UO	UO:0000016	c0004s0030t01.nii.gz	ICPSR - Interuniversity Consortium for Political and Social Research	doi:10.3886/ICPSR36684.v1	https://doi.org/10.3886/ICPSR36684.v1	Training Individuals Performing Lesion Tracing	Identifying and Tracing Lesions	Metadata	Normalization to a Standard Template, Intensity Normalization, and Defacing	Probabilistic Spatial Mapping of ATLAS Lesion Labels	31852	Functional Connectomes Project International Neuroimaging Data-Sharing Initiative	doi:10.15387/fcp_indi.atlas	http://dx.doi.org/10.15387/fcp_indi.atlas
c0004s0031t01	c0004s0031t01	Magnetic Resonance Imaging	GE Signa Excite	General Electric	3	tesla	UO	UO:0000228	head	T1-weighted anatomical	1.0 x 1.0 x 1.0	millimeter	UO	UO:0000016	c0004s0031t01.nii.gz	ICPSR - Interuniversity Consortium for Political and Social Research	doi:10.3886/ICPSR36684.v1	https://doi.org/10.3886/ICPSR36684.v1	Training Individuals Performing Lesion Tracing	Identifying and Tracing Lesions	Metadata	Normalization to a Standard Template, Intensity Normalization, and Defacing	Probabilistic Spatial Mapping of ATLAS Lesion Labels	31853	Functional Connectomes Project International Neuroimaging Data-Sharing Initiative	doi:10.15387/fcp_indi.atlas	http://dx.doi.org/10.15387/fcp_indi.atlas
c0004s0032t01	c0004s0032t01	Magnetic Resonance Imaging	GE Signa Excite	General Electric	3	tesla	UO	UO:0000228	head	T1-weighted anatomical	1.0 x 1.0 x 1.0	millimeter	UO	UO:0000016	c0004s0032t01.nii.gz	ICPSR - Interuniversity Consortium for Political and Social Research	doi:10.3886/ICPSR36684.v1	https://doi.org/10.3886/ICPSR36684.v1	Training Individuals Performing Lesion Tracing	Identifying and Tracing Lesions	Metadata	Normalization to a Standard Template, Intensity Normalization, and Defacing	Probabilistic Spatial Mapping of ATLAS Lesion Labels	31854	Functional Connectomes Project International Neuroimaging Data-Sharing Initiative	doi:10.15387/fcp_indi.atlas	http://dx.doi.org/10.15387/fcp_indi.atlas
c0004s0033t01	c0004s0033t01	Magnetic Resonance Imaging	GE Signa Excite	General Electric	3	tesla	UO	UO:0000228	head	T1-weighted anatomical	1.0 x 1.0 x 1.0	millimeter	UO	UO:0000016	c0004s0033t01.nii.gz	ICPSR - Interuniversity Consortium for Political and Social Research	doi:10.3886/ICPSR36684.v1	https://doi.org/10.3886/ICPSR36684.v1	Training Individuals Performing Lesion Tracing	Identifying and Tracing Lesions	Metadata	Normalization to a Standard Template, Intensity Normalization, and Defacing	Probabilistic Spatial Mapping of ATLAS Lesion Labels	31855	Functional Connectomes Project International Neuroimaging Data-Sharing Initiative	doi:10.15387/fcp_indi.atlas	http://dx.doi.org/10.15387/fcp_indi.atlas
c0004s0034t01	c0004s0034t01	Magnetic Resonance Imaging	GE Signa Excite	General Electric	3	tesla	UO	UO:0000228	head	T1-weighted anatomical	1.0 x 1.0 x 1.0	millimeter	UO	UO:0000016	c0004s0034t01.nii.gz	ICPSR - Interuniversity Consortium for Political and Social Research	doi:10.3886/ICPSR36684.v1	https://doi.org/10.3886/ICPSR36684.v1	Training Individuals Performing Lesion Tracing	Identifying and Tracing Lesions	Metadata	Normalization to a Standard Template, Intensity Normalization, and Defacing	Probabilistic Spatial Mapping of ATLAS Lesion Labels	31856	Functional Connectomes Project International Neuroimaging Data-Sharing Initiative	doi:10.15387/fcp_indi.atlas	http://dx.doi.org/10.15387/fcp_indi.atlas
c0005s0003t01	c0005s0003t01	Magnetic Resonance Imaging	Siemens Trio	Siemens	3	tesla	UO	UO:0000228	head	T1-weighted anatomical	1.0 x 1.0 x 1.0	millimeter	UO	UO:0000016	c0005s0003t01.nii.gz	ICPSR - Interuniversity Consortium for Political and Social Research	doi:10.3886/ICPSR36684.v1	https://doi.org/10.3886/ICPSR36684.v1	Training Individuals Performing Lesion Tracing	Identifying and Tracing Lesions	Metadata	Normalization to a Standard Template, Intensity Normalization, and Defacing	Probabilistic Spatial Mapping of ATLAS Lesion Labels	31857	Functional Connectomes Project International Neuroimaging Data-Sharing Initiative	doi:10.15387/fcp_indi.atlas	http://dx.doi.org/10.15387/fcp_indi.atlas
c0005s0006t01	c0005s0006t01	Magnetic Resonance Imaging	Siemens Trio	Siemens	3	tesla	UO	UO:0000228	head	T1-weighted anatomical	1.0 x 1.0 x 1.0	millimeter	UO	UO:0000016	c0005s0006t01.nii.gz	ICPSR - Interuniversity Consortium for Political and Social Research	doi:10.3886/ICPSR36684.v1	https://doi.org/10.3886/ICPSR36684.v1	Training Individuals Performing Lesion Tracing	Identifying and Tracing Lesions	Metadata	Normalization to a Standard Template, Intensity Normalization, and Defacing	Probabilistic Spatial Mapping of ATLAS Lesion Labels	31858	Functional Connectomes Project International Neuroimaging Data-Sharing Initiative	doi:10.15387/fcp_indi.atlas	http://dx.doi.org/10.15387/fcp_indi.atlas
c0005s0007t01	c0005s0007t01	Magnetic Resonance Imaging	Siemens Trio	Siemens	3	tesla	UO	UO:0000228	head	T1-weighted anatomical	1.0 x 1.0 x 1.0	millimeter	UO	UO:0000016	c0005s0007t01.nii.gz	ICPSR - Interuniversity Consortium for Political and Social Research	doi:10.3886/ICPSR36684.v1	https://doi.org/10.3886/ICPSR36684.v1	Training Individuals Performing Lesion Tracing	Identifying and Tracing Lesions	Metadata	Normalization to a Standard Template, Intensity Normalization, and Defacing	Probabilistic Spatial Mapping of ATLAS Lesion Labels	31859	Functional Connectomes Project International Neuroimaging Data-Sharing Initiative	doi:10.15387/fcp_indi.atlas	http://dx.doi.org/10.15387/fcp_indi.atlas
c0005s0008t01	c0005s0008t01	Magnetic Resonance Imaging	Siemens Trio	Siemens	3	tesla	UO	UO:0000228	head	T1-weighted anatomical	1.0 x 1.0 x 1.0	millimeter	UO	UO:0000016	c0005s0008t01.nii.gz	ICPSR - Interuniversity Consortium for Political and Social Research	doi:10.3886/ICPSR36684.v1	https://doi.org/10.3886/ICPSR36684.v1	Training Individuals Performing Lesion Tracing	Identifying and Tracing Lesions	Metadata	Normalization to a Standard Template, Intensity Normalization, and Defacing	Probabilistic Spatial Mapping of ATLAS Lesion Labels	31860	Functional Connectomes Project International Neuroimaging Data-Sharing Initiative	doi:10.15387/fcp_indi.atlas	http://dx.doi.org/10.15387/fcp_indi.atlas
c0005s0009t01	c0005s0009t01	Magnetic Resonance Imaging	Siemens Trio	Siemens	3	tesla	UO	UO:0000228	head	T1-weighted anatomical	1.0 x 1.0 x 1.0	millimeter	UO	UO:0000016	c0005s0009t01.nii.gz	ICPSR - Interuniversity Consortium for Political and Social Research	doi:10.3886/ICPSR36684.v1	https://doi.org/10.3886/ICPSR36684.v1	Training Individuals Performing Lesion Tracing	Identifying and Tracing Lesions	Metadata	Normalization to a Standard Template, Intensity Normalization, and Defacing	Probabilistic Spatial Mapping of ATLAS Lesion Labels	31861	Functional Connectomes Project International Neuroimaging Data-Sharing Initiative	doi:10.15387/fcp_indi.atlas	http://dx.doi.org/10.15387/fcp_indi.atlas
c0005s0010t01	c0005s0010t01	Magnetic Resonance Imaging	Siemens Trio	Siemens	3	tesla	UO	UO:0000228	head	T1-weighted anatomical	1.0 x 1.0 x 1.0	millimeter	UO	UO:0000016	c0005s0010t01.nii.gz	ICPSR - Interuniversity Consortium for Political and Social Research	doi:10.3886/ICPSR36684.v1	https://doi.org/10.3886/ICPSR36684.v1	Training Individuals Performing Lesion Tracing	Identifying and Tracing Lesions	Metadata	Normalization to a Standard Template, Intensity Normalization, and Defacing	Probabilistic Spatial Mapping of ATLAS Lesion Labels	31862	Functional Connectomes Project International Neuroimaging Data-Sharing Initiative	doi:10.15387/fcp_indi.atlas	http://dx.doi.org/10.15387/fcp_indi.atlas
c0005s0011t01	c0005s0011t01	Magnetic Resonance Imaging	Siemens Trio	Siemens	3	tesla	UO	UO:0000228	head	T1-weighted anatomical	1.0 x 1.0 x 1.0	millimeter	UO	UO:0000016	c0005s0011t01.nii.gz	ICPSR - Interuniversity Consortium for Political and Social Research	doi:10.3886/ICPSR36684.v1	https://doi.org/10.3886/ICPSR36684.v1	Training Individuals Performing Lesion Tracing	Identifying and Tracing Lesions	Metadata	Normalization to a Standard Template, Intensity Normalization, and Defacing	Probabilistic Spatial Mapping of ATLAS Lesion Labels	31863	Functional Connectomes Project International Neuroimaging Data-Sharing Initiative	doi:10.15387/fcp_indi.atlas	http://dx.doi.org/10.15387/fcp_indi.atlas
c0005s0012t01	c0005s0012t01	Magnetic Resonance Imaging	Siemens Trio	Siemens	3	tesla	UO	UO:0000228	head	T1-weighted anatomical	1.0 x 1.0 x 1.0	millimeter	UO	UO:0000016	c0005s0012t01.nii.gz	ICPSR - Interuniversity Consortium for Political and Social Research	doi:10.3886/ICPSR36684.v1	https://doi.org/10.3886/ICPSR36684.v1	Training Individuals Performing Lesion Tracing	Identifying and Tracing Lesions	Metadata	Normalization to a Standard Template, Intensity Normalization, and Defacing	Probabilistic Spatial Mapping of ATLAS Lesion Labels	31864	Functional Connectomes Project International Neuroimaging Data-Sharing Initiative	doi:10.15387/fcp_indi.atlas	http://dx.doi.org/10.15387/fcp_indi.atlas
c0005s0013t01	c0005s0013t01	Magnetic Resonance Imaging	Siemens Trio	Siemens	3	tesla	UO	UO:0000228	head	T1-weighted anatomical	1.0 x 1.0 x 1.0	millimeter	UO	UO:0000016	c0005s0013t01.nii.gz	ICPSR - Interuniversity Consortium for Political and Social Research	doi:10.3886/ICPSR36684.v1	https://doi.org/10.3886/ICPSR36684.v1	Training Individuals Performing Lesion Tracing	Identifying and Tracing Lesions	Metadata	Normalization to a Standard Template, Intensity Normalization, and Defacing	Probabilistic Spatial Mapping of ATLAS Lesion Labels	31865	Functional Connectomes Project International Neuroimaging Data-Sharing Initiative	doi:10.15387/fcp_indi.atlas	http://dx.doi.org/10.15387/fcp_indi.atlas
c0005s0014t01	c0005s0014t01	Magnetic Resonance Imaging	Siemens Trio	Siemens	3	tesla	UO	UO:0000228	head	T1-weighted anatomical	1.0 x 1.0 x 1.0	millimeter	UO	UO:0000016	c0005s0014t01.nii.gz	ICPSR - Interuniversity Consortium for Political and Social Research	doi:10.3886/ICPSR36684.v1	https://doi.org/10.3886/ICPSR36684.v1	Training Individuals Performing Lesion Tracing	Identifying and Tracing Lesions	Metadata	Normalization to a Standard Template, Intensity Normalization, and Defacing	Probabilistic Spatial Mapping of ATLAS Lesion Labels	31866	Functional Connectomes Project International Neuroimaging Data-Sharing Initiative	doi:10.15387/fcp_indi.atlas	http://dx.doi.org/10.15387/fcp_indi.atlas
c0005s0017t01	c0005s0017t01	Magnetic Resonance Imaging	Siemens Trio	Siemens	3	tesla	UO	UO:0000228	head	T1-weighted anatomical	1.0 x 1.0 x 1.0	millimeter	UO	UO:0000016	c0005s0017t01.nii.gz	ICPSR - Interuniversity Consortium for Political and Social Research	doi:10.3886/ICPSR36684.v1	https://doi.org/10.3886/ICPSR36684.v1	Training Individuals Performing Lesion Tracing	Identifying and Tracing Lesions	Metadata	Normalization to a Standard Template, Intensity Normalization, and Defacing	Probabilistic Spatial Mapping of ATLAS Lesion Labels	31867	Functional Connectomes Project International Neuroimaging Data-Sharing Initiative	doi:10.15387/fcp_indi.atlas	http://dx.doi.org/10.15387/fcp_indi.atlas
c0005s0018t01	c0005s0018t01	Magnetic Resonance Imaging	Siemens Trio	Siemens	3	tesla	UO	UO:0000228	head	T1-weighted anatomical	1.0 x 1.0 x 1.0	millimeter	UO	UO:0000016	c0005s0018t01.nii.gz	ICPSR - Interuniversity Consortium for Political and Social Research	doi:10.3886/ICPSR36684.v1	https://doi.org/10.3886/ICPSR36684.v1	Training Individuals Performing Lesion Tracing	Identifying and Tracing Lesions	Metadata	Normalization to a Standard Template, Intensity Normalization, and Defacing	Probabilistic Spatial Mapping of ATLAS Lesion Labels	31868	Functional Connectomes Project International Neuroimaging Data-Sharing Initiative	doi:10.15387/fcp_indi.atlas	http://dx.doi.org/10.15387/fcp_indi.atlas
c0005s0021t01	c0005s0021t01	Magnetic Resonance Imaging	Siemens Trio	Siemens	3	tesla	UO	UO:0000228	head	T1-weighted anatomical	1.0 x 1.0 x 1.0	millimeter	UO	UO:0000016	c0005s0021t01.nii.gz	ICPSR - Interuniversity Consortium for Political and Social Research	doi:10.3886/ICPSR36684.v1	https://doi.org/10.3886/ICPSR36684.v1	Training Individuals Performing Lesion Tracing	Identifying and Tracing Lesions	Metadata	Normalization to a Standard Template, Intensity Normalization, and Defacing	Probabilistic Spatial Mapping of ATLAS Lesion Labels	31869	Functional Connectomes Project International Neuroimaging Data-Sharing Initiative	doi:10.15387/fcp_indi.atlas	http://dx.doi.org/10.15387/fcp_indi.atlas
c0005s0024t01	c0005s0024t01	Magnetic Resonance Imaging	Siemens Trio	Siemens	3	tesla	UO	UO:0000228	head	T1-weighted anatomical	1.0 x 1.0 x 1.0	millimeter	UO	UO:0000016	c0005s0024t01.nii.gz	ICPSR - Interuniversity Consortium for Political and Social Research	doi:10.3886/ICPSR36684.v1	https://doi.org/10.3886/ICPSR36684.v1
c0005s0026t01	c0005s0026t01	Magnetic Resonance Imaging	Siemens Trio	Siemens	3	tesla	UO	UO:0000228	head	T1-weighted anatomical	1.0 x 1.0 x 1.0	millimeter	UO	UO:0000016	c0005s0026t01.nii.gz	ICPSR - Interuniversity Consortium for Political and Social Research	doi:10.3886/ICPSR36684.v1	https://doi.org/10.3886/ICPSR36684.v1	Training Individuals Performing Lesion Tracing	Identifying and Tracing Lesions	Metadata	Normalization to a Standard Template, Intensity Normalization, and Defacing	Probabilistic Spatial Mapping of ATLAS Lesion Labels	31870	Functional Connectomes Project International Neuroimaging Data-Sharing Initiative	doi:10.15387/fcp_indi.atlas	http://dx.doi.org/10.15387/fcp_indi.atlas
c0005s0027t01	c0005s0027t01	Magnetic Resonance Imaging	Siemens Trio	Siemens	3	tesla	UO	UO:0000228	head	T1-weighted anatomical	1.0 x 1.0 x 1.0	millimeter	UO	UO:0000016	c0005s0027t01.nii.gz	ICPSR - Interuniversity Consortium for Political and Social Research	doi:10.3886/ICPSR36684.v1	https://doi.org/10.3886/ICPSR36684.v1	Training Individuals Performing Lesion Tracing	Identifying and Tracing Lesions	Metadata	Normalization to a Standard Template, Intensity Normalization, and Defacing	Probabilistic Spatial Mapping of ATLAS Lesion Labels	31871	Functional Connectomes Project International Neuroimaging Data-Sharing Initiative	doi:10.15387/fcp_indi.atlas	http://dx.doi.org/10.15387/fcp_indi.atlas
c0005s0028t01	c0005s0028t01	Magnetic Resonance Imaging	Siemens Trio	Siemens	3	tesla	UO	UO:0000228	head	T1-weighted anatomical	1.0 x 1.0 x 1.0	millimeter	UO	UO:0000016	c0005s0028t01.nii.gz	ICPSR - Interuniversity Consortium for Political and Social Research	doi:10.3886/ICPSR36684.v1	https://doi.org/10.3886/ICPSR36684.v1	Training Individuals Performing Lesion Tracing	Identifying and Tracing Lesions	Metadata	Normalization to a Standard Template, Intensity Normalization, and Defacing	Probabilistic Spatial Mapping of ATLAS Lesion Labels	31872	Functional Connectomes Project International Neuroimaging Data-Sharing Initiative	doi:10.15387/fcp_indi.atlas	http://dx.doi.org/10.15387/fcp_indi.atlas
c0005s0029t01	c0005s0029t01	Magnetic Resonance Imaging	Siemens Trio	Siemens	3	tesla	UO	UO:0000228	head	T1-weighted anatomical	1.0 x 1.0 x 1.0	millimeter	UO	UO:0000016	c0005s0029t01.nii.gz	ICPSR - Interuniversity Consortium for Political and Social Research	doi:10.3886/ICPSR36684.v1	https://doi.org/10.3886/ICPSR36684.v1	Training Individuals Performing Lesion Tracing	Identifying and Tracing Lesions	Metadata	Normalization to a Standard Template, Intensity Normalization, and Defacing	Probabilistic Spatial Mapping of ATLAS Lesion Labels	31873	Functional Connectomes Project International Neuroimaging Data-Sharing Initiative	doi:10.15387/fcp_indi.atlas	http://dx.doi.org/10.15387/fcp_indi.atlas
c0005s0030t01	c0005s0030t01	Magnetic Resonance Imaging	Siemens Trio	Siemens	3	tesla	UO	UO:0000228	head	T1-weighted anatomical	1.0 x 1.0 x 1.0	millimeter	UO	UO:0000016	c0005s0030t01.nii.gz	ICPSR - Interuniversity Consortium for Political and Social Research	doi:10.3886/ICPSR36684.v1	https://doi.org/10.3886/ICPSR36684.v1	Training Individuals Performing Lesion Tracing	Identifying and Tracing Lesions	Metadata	Normalization to a Standard Template, Intensity Normalization, and Defacing	Probabilistic Spatial Mapping of ATLAS Lesion Labels	31874	Functional Connectomes Project International Neuroimaging Data-Sharing Initiative	doi:10.15387/fcp_indi.atlas	http://dx.doi.org/10.15387/fcp_indi.atlas
c0005s0031t01	c0005s0031t01	Magnetic Resonance Imaging	Siemens Trio	Siemens	3	tesla	UO	UO:0000228	head	T1-weighted anatomical	1.0 x 1.0 x 1.0	millimeter	UO	UO:0000016	c0005s0031t01.nii.gz	ICPSR - Interuniversity Consortium for Political and Social Research	doi:10.3886/ICPSR36684.v1	https://doi.org/10.3886/ICPSR36684.v1	Training Individuals Performing Lesion Tracing	Identifying and Tracing Lesions	Metadata	Normalization to a Standard Template, Intensity Normalization, and Defacing	Probabilistic Spatial Mapping of ATLAS Lesion Labels	31875	Functional Connectomes Project International Neuroimaging Data-Sharing Initiative	doi:10.15387/fcp_indi.atlas	http://dx.doi.org/10.15387/fcp_indi.atlas
c0005s0035t01	c0005s0035t01	Magnetic Resonance Imaging	Siemens Trio	Siemens	3	tesla	UO	UO:0000228	head	T1-weighted anatomical	1.0 x 1.0 x 1.0	millimeter	UO	UO:0000016	c0005s0035t01.nii.gz	ICPSR - Interuniversity Consortium for Political and Social Research	doi:10.3886/ICPSR36684.v1	https://doi.org/10.3886/ICPSR36684.v1	Training Individuals Performing Lesion Tracing	Identifying and Tracing Lesions	Metadata	Normalization to a Standard Template, Intensity Normalization, and Defacing	Probabilistic Spatial Mapping of ATLAS Lesion Labels	31876	Functional Connectomes Project International Neuroimaging Data-Sharing Initiative	doi:10.15387/fcp_indi.atlas	http://dx.doi.org/10.15387/fcp_indi.atlas
c0005s0036t01	c0005s0036t01	Magnetic Resonance Imaging	Siemens Trio	Siemens	3	tesla	UO	UO:0000228	head	T1-weighted anatomical	1.0 x 1.0 x 1.0	millimeter	UO	UO:0000016	c0005s0036t01.nii.gz	ICPSR - Interuniversity Consortium for Political and Social Research	doi:10.3886/ICPSR36684.v1	https://doi.org/10.3886/ICPSR36684.v1	Training Individuals Performing Lesion Tracing	Identifying and Tracing Lesions	Metadata	Normalization to a Standard Template, Intensity Normalization, and Defacing	Probabilistic Spatial Mapping of ATLAS Lesion Labels	31877	Functional Connectomes Project International Neuroimaging Data-Sharing Initiative	doi:10.15387/fcp_indi.atlas	http://dx.doi.org/10.15387/fcp_indi.atlas
c0005s0040t01	c0005s0040t01	Magnetic Resonance Imaging	Siemens Trio	Siemens	3	tesla	UO	UO:0000228	head	T1-weighted anatomical	1.0 x 1.0 x 1.0	millimeter	UO	UO:0000016	c0005s0040t01.nii.gz	ICPSR - Interuniversity Consortium for Political and Social Research	doi:10.3886/ICPSR36684.v1	https://doi.org/10.3886/ICPSR36684.v1	Training Individuals Performing Lesion Tracing	Identifying and Tracing Lesions	Metadata	Normalization to a Standard Template, Intensity Normalization, and Defacing	Probabilistic Spatial Mapping of ATLAS Lesion Labels	31878	Functional Connectomes Project International Neuroimaging Data-Sharing Initiative	doi:10.15387/fcp_indi.atlas	http://dx.doi.org/10.15387/fcp_indi.atlas
c0005s0042t01	c0005s0042t01	Magnetic Resonance Imaging	Siemens Trio	Siemens	3	tesla	UO	UO:0000228	head	T1-weighted anatomical	1.0 x 1.0 x 1.0	millimeter	UO	UO:0000016	c0005s0042t01.nii.gz	ICPSR - Interuniversity Consortium for Political and Social Research	doi:10.3886/ICPSR36684.v1	https://doi.org/10.3886/ICPSR36684.v1	Training Individuals Performing Lesion Tracing	Identifying and Tracing Lesions	Metadata	Normalization to a Standard Template, Intensity Normalization, and Defacing	Probabilistic Spatial Mapping of ATLAS Lesion Labels	31879	Functional Connectomes Project International Neuroimaging Data-Sharing Initiative	doi:10.15387/fcp_indi.atlas	http://dx.doi.org/10.15387/fcp_indi.atlas
c0005s0043t01	c0005s0043t01	Magnetic Resonance Imaging	Siemens Trio	Siemens	3	tesla	UO	UO:0000228	head	T1-weighted anatomical	1.0 x 1.0 x 1.0	millimeter	UO	UO:0000016	c0005s0043t01.nii.gz	ICPSR - Interuniversity Consortium for Political and Social Research	doi:10.3886/ICPSR36684.v1	https://doi.org/10.3886/ICPSR36684.v1
c0005s0044t01	c0005s0044t01	Magnetic Resonance Imaging	Siemens Trio	Siemens	3	tesla	UO	UO:0000228	head	T1-weighted anatomical	1.0 x 1.0 x 1.0	millimeter	UO	UO:0000016	c0005s0044t01.nii.gz	ICPSR - Interuniversity Consortium for Political and Social Research	doi:10.3886/ICPSR36684.v1	https://doi.org/10.3886/ICPSR36684.v1
c0005s0045t01	c0005s0045t01	Magnetic Resonance Imaging	Siemens Trio	Siemens	3	tesla	UO	UO:0000228	head	T1-weighted anatomical	1.0 x 1.0 x 1.0	millimeter	UO	UO:0000016	c0005s0045t01.nii.gz	ICPSR - Interuniversity Consortium for Political and Social Research	doi:10.3886/ICPSR36684.v1	https://doi.org/10.3886/ICPSR36684.v1	Training Individuals Performing Lesion Tracing	Identifying and Tracing Lesions	Metadata	Normalization to a Standard Template, Intensity Normalization, and Defacing	Probabilistic Spatial Mapping of ATLAS Lesion Labels	31880	Functional Connectomes Project International Neuroimaging Data-Sharing Initiative	doi:10.15387/fcp_indi.atlas	http://dx.doi.org/10.15387/fcp_indi.atlas
c0005s0047t01	c0005s0047t01	Magnetic Resonance Imaging	Siemens Trio	Siemens	3	tesla	UO	UO:0000228	head	T1-weighted anatomical	1.0 x 1.0 x 1.0	millimeter	UO	UO:0000016	c0005s0047t01.nii.gz	ICPSR - Interuniversity Consortium for Political and Social Research	doi:10.3886/ICPSR36684.v1	https://doi.org/10.3886/ICPSR36684.v1	Training Individuals Performing Lesion Tracing	Identifying and Tracing Lesions	Metadata	Normalization to a Standard Template, Intensity Normalization, and Defacing	Probabilistic Spatial Mapping of ATLAS Lesion Labels	31881	Functional Connectomes Project International Neuroimaging Data-Sharing Initiative	doi:10.15387/fcp_indi.atlas	http://dx.doi.org/10.15387/fcp_indi.atlas
c0005s0048t01	c0005s0048t01	Magnetic Resonance Imaging	Siemens Trio	Siemens	3	tesla	UO	UO:0000228	head	T1-weighted anatomical	1.0 x 1.0 x 1.0	millimeter	UO	UO:0000016	c0005s0048t01.nii.gz	ICPSR - Interuniversity Consortium for Political and Social Research	doi:10.3886/ICPSR36684.v1	https://doi.org/10.3886/ICPSR36684.v1	Training Individuals Performing Lesion Tracing	Identifying and Tracing Lesions	Metadata	Normalization to a Standard Template, Intensity Normalization, and Defacing	Probabilistic Spatial Mapping of ATLAS Lesion Labels	31882	Functional Connectomes Project International Neuroimaging Data-Sharing Initiative	doi:10.15387/fcp_indi.atlas	http://dx.doi.org/10.15387/fcp_indi.atlas
c0005s0049t01	c0005s0049t01	Magnetic Resonance Imaging	Siemens Trio	Siemens	3	tesla	UO	UO:0000228	head	T1-weighted anatomical	1.0 x 1.0 x 1.0	millimeter	UO	UO:0000016	c0005s0049t01.nii.gz	ICPSR - Interuniversity Consortium for Political and Social Research	doi:10.3886/ICPSR36684.v1	https://doi.org/10.3886/ICPSR36684.v1	Training Individuals Performing Lesion Tracing	Identifying and Tracing Lesions	Metadata	Normalization to a Standard Template, Intensity Normalization, and Defacing	Probabilistic Spatial Mapping of ATLAS Lesion Labels	31883	Functional Connectomes Project International Neuroimaging Data-Sharing Initiative	doi:10.15387/fcp_indi.atlas	http://dx.doi.org/10.15387/fcp_indi.atlas
c0006s0001t01	c0006s0001t01	Magnetic Resonance Imaging	Siemens Trio	Siemens	3	tesla	UO	UO:0000228	head	T1-weighted anatomical	1.0 x 1.0 x 1.0	millimeter	UO	UO:0000016	c0006s0001t01.nii.gz	ICPSR - Interuniversity Consortium for Political and Social Research	doi:10.3886/ICPSR36684.v1	https://doi.org/10.3886/ICPSR36684.v1	Training Individuals Performing Lesion Tracing	Identifying and Tracing Lesions	Metadata	Normalization to a Standard Template, Intensity Normalization, and Defacing	Probabilistic Spatial Mapping of ATLAS Lesion Labels	31884	Functional Connectomes Project International Neuroimaging Data-Sharing Initiative	doi:10.15387/fcp_indi.atlas	http://dx.doi.org/10.15387/fcp_indi.atlas
c0006s0003t01	c0006s0003t01	Magnetic Resonance Imaging	Siemens Trio	Siemens	3	tesla	UO	UO:0000228	head	T1-weighted anatomical	1.0 x 1.0 x 1.0	millimeter	UO	UO:0000016	c0006s0003t01.nii.gz	ICPSR - Interuniversity Consortium for Political and Social Research	doi:10.3886/ICPSR36684.v1	https://doi.org/10.3886/ICPSR36684.v1	Training Individuals Performing Lesion Tracing	Identifying and Tracing Lesions	Metadata	Normalization to a Standard Template, Intensity Normalization, and Defacing	Probabilistic Spatial Mapping of ATLAS Lesion Labels	31885	Functional Connectomes Project International Neuroimaging Data-Sharing Initiative	doi:10.15387/fcp_indi.atlas	http://dx.doi.org/10.15387/fcp_indi.atlas
c0006s0004t01	c0006s0004t01	Magnetic Resonance Imaging	Siemens Trio	Siemens	3	tesla	UO	UO:0000228	head	T1-weighted anatomical	1.0 x 1.0 x 1.0	millimeter	UO	UO:0000016	c0006s0004t01.nii.gz	ICPSR - Interuniversity Consortium for Political and Social Research	doi:10.3886/ICPSR36684.v1	https://doi.org/10.3886/ICPSR36684.v1	Training Individuals Performing Lesion Tracing	Identifying and Tracing Lesions	Metadata	Normalization to a Standard Template, Intensity Normalization, and Defacing	Probabilistic Spatial Mapping of ATLAS Lesion Labels	31886	Functional Connectomes Project International Neuroimaging Data-Sharing Initiative	doi:10.15387/fcp_indi.atlas	http://dx.doi.org/10.15387/fcp_indi.atlas
c0006s0005t01	c0006s0005t01	Magnetic Resonance Imaging	Siemens Trio	Siemens	3	tesla	UO	UO:0000228	head	T1-weighted anatomical	1.0 x 1.0 x 1.0	millimeter	UO	UO:0000016	c0006s0005t01.nii.gz	ICPSR - Interuniversity Consortium for Political and Social Research	doi:10.3886/ICPSR36684.v1	https://doi.org/10.3886/ICPSR36684.v1	Training Individuals Performing Lesion Tracing	Identifying and Tracing Lesions	Metadata	Normalization to a Standard Template, Intensity Normalization, and Defacing	Probabilistic Spatial Mapping of ATLAS Lesion Labels	31887	Functional Connectomes Project International Neuroimaging Data-Sharing Initiative	doi:10.15387/fcp_indi.atlas	http://dx.doi.org/10.15387/fcp_indi.atlas
c0006s0006t01	c0006s0006t01	Magnetic Resonance Imaging	Siemens Trio	Siemens	3	tesla	UO	UO:0000228	head	T1-weighted anatomical	1.0 x 1.0 x 1.0	millimeter	UO	UO:0000016	c0006s0006t01.nii.gz	ICPSR - Interuniversity Consortium for Political and Social Research	doi:10.3886/ICPSR36684.v1	https://doi.org/10.3886/ICPSR36684.v1	Training Individuals Performing Lesion Tracing	Identifying and Tracing Lesions	Metadata	Normalization to a Standard Template, Intensity Normalization, and Defacing	Probabilistic Spatial Mapping of ATLAS Lesion Labels	31888	Functional Connectomes Project International Neuroimaging Data-Sharing Initiative	doi:10.15387/fcp_indi.atlas	http://dx.doi.org/10.15387/fcp_indi.atlas
c0006s0007t01	c0006s0007t01	Magnetic Resonance Imaging	Siemens Trio	Siemens	3	tesla	UO	UO:0000228	head	T1-weighted anatomical	1.0 x 1.0 x 1.0	millimeter	UO	UO:0000016	c0006s0007t01.nii.gz	ICPSR - Interuniversity Consortium for Political and Social Research	doi:10.3886/ICPSR36684.v1	https://doi.org/10.3886/ICPSR36684.v1	Training Individuals Performing Lesion Tracing	Identifying and Tracing Lesions	Metadata	Normalization to a Standard Template, Intensity Normalization, and Defacing	Probabilistic Spatial Mapping of ATLAS Lesion Labels	31889	Functional Connectomes Project International Neuroimaging Data-Sharing Initiative	doi:10.15387/fcp_indi.atlas	http://dx.doi.org/10.15387/fcp_indi.atlas
c0006s0008t01	c0006s0008t01	Magnetic Resonance Imaging	Siemens Trio	Siemens	3	tesla	UO	UO:0000228	head	T1-weighted anatomical	1.0 x 1.0 x 1.0	millimeter	UO	UO:0000016	c0006s0008t01.nii.gz	ICPSR - Interuniversity Consortium for Political and Social Research	doi:10.3886/ICPSR36684.v1	https://doi.org/10.3886/ICPSR36684.v1	Training Individuals Performing Lesion Tracing	Identifying and Tracing Lesions	Metadata	Normalization to a Standard Template, Intensity Normalization, and Defacing	Probabilistic Spatial Mapping of ATLAS Lesion Labels	31890	Functional Connectomes Project International Neuroimaging Data-Sharing Initiative	doi:10.15387/fcp_indi.atlas	http://dx.doi.org/10.15387/fcp_indi.atlas
c0006s0010t01	c0006s0010t01	Magnetic Resonance Imaging	Siemens Trio	Siemens	3	tesla	UO	UO:0000228	head	T1-weighted anatomical	1.0 x 1.0 x 1.0	millimeter	UO	UO:0000016	c0006s0010t01.nii.gz	ICPSR - Interuniversity Consortium for Political and Social Research	doi:10.3886/ICPSR36684.v1	https://doi.org/10.3886/ICPSR36684.v1	Training Individuals Performing Lesion Tracing	Identifying and Tracing Lesions	Metadata	Normalization to a Standard Template, Intensity Normalization, and Defacing	Probabilistic Spatial Mapping of ATLAS Lesion Labels	31891	Functional Connectomes Project International Neuroimaging Data-Sharing Initiative	doi:10.15387/fcp_indi.atlas	http://dx.doi.org/10.15387/fcp_indi.atlas
c0006s0014t01	c0006s0014t01	Magnetic Resonance Imaging	Siemens Trio	Siemens	3	tesla	UO	UO:0000228	head	T1-weighted anatomical	1.0 x 1.0 x 1.0	millimeter	UO	UO:0000016	c0006s0014t01.nii.gz	ICPSR - Interuniversity Consortium for Political and Social Research	doi:10.3886/ICPSR36684.v1	https://doi.org/10.3886/ICPSR36684.v1	Training Individuals Performing Lesion Tracing	Identifying and Tracing Lesions	Metadata	Normalization to a Standard Template, Intensity Normalization, and Defacing	Probabilistic Spatial Mapping of ATLAS Lesion Labels	31892	Functional Connectomes Project International Neuroimaging Data-Sharing Initiative	doi:10.15387/fcp_indi.atlas	http://dx.doi.org/10.15387/fcp_indi.atlas
c0006s0018t01	c0006s0018t01	Magnetic Resonance Imaging	Siemens Trio	Siemens	3	tesla	UO	UO:0000228	head	T1-weighted anatomical	1.0 x 1.0 x 1.0	millimeter	UO	UO:0000016	c0006s0018t01.nii.gz	ICPSR - Interuniversity Consortium for Political and Social Research	doi:10.3886/ICPSR36684.v1	https://doi.org/10.3886/ICPSR36684.v1	Training Individuals Performing Lesion Tracing	Identifying and Tracing Lesions	Metadata	Normalization to a Standard Template, Intensity Normalization, and Defacing	Probabilistic Spatial Mapping of ATLAS Lesion Labels	31893	Functional Connectomes Project International Neuroimaging Data-Sharing Initiative	doi:10.15387/fcp_indi.atlas	http://dx.doi.org/10.15387/fcp_indi.atlas
c0006s0019t01	c0006s0019t01	Magnetic Resonance Imaging	Siemens Trio	Siemens	3	tesla	UO	UO:0000228	head	T1-weighted anatomical	1.0 x 1.0 x 1.0	millimeter	UO	UO:0000016	c0006s0019t01.nii.gz	ICPSR - Interuniversity Consortium for Political and Social Research	doi:10.3886/ICPSR36684.v1	https://doi.org/10.3886/ICPSR36684.v1	Training Individuals Performing Lesion Tracing	Identifying and Tracing Lesions	Metadata	Normalization to a Standard Template, Intensity Normalization, and Defacing	Probabilistic Spatial Mapping of ATLAS Lesion Labels	31894	Functional Connectomes Project International Neuroimaging Data-Sharing Initiative	doi:10.15387/fcp_indi.atlas	http://dx.doi.org/10.15387/fcp_indi.atlas
c0006s0020t01	c0006s0020t01	Magnetic Resonance Imaging	Siemens Trio	Siemens	3	tesla	UO	UO:0000228	head	T1-weighted anatomical	1.0 x 1.0 x 1.0	millimeter	UO	UO:0000016	c0006s0020t01.nii.gz	ICPSR - Interuniversity Consortium for Political and Social Research	doi:10.3886/ICPSR36684.v1	https://doi.org/10.3886/ICPSR36684.v1	Training Individuals Performing Lesion Tracing	Identifying and Tracing Lesions	Metadata	Normalization to a Standard Template, Intensity Normalization, and Defacing	Probabilistic Spatial Mapping of ATLAS Lesion Labels	31895	Functional Connectomes Project International Neuroimaging Data-Sharing Initiative	doi:10.15387/fcp_indi.atlas	http://dx.doi.org/10.15387/fcp_indi.atlas
c0007s0001t01	c0007s0001t01	Magnetic Resonance Imaging	Phillips Achieva	Phillips	3	tesla	UO	UO:0000228	head	T1-weighted anatomical	1.0 x 1.0 x 1.0	millimeter	UO	UO:0000016	c0007s0001t01.nii.gz	ICPSR - Interuniversity Consortium for Political and Social Research	doi:10.3886/ICPSR36684.v1	https://doi.org/10.3886/ICPSR36684.v1	Training Individuals Performing Lesion Tracing	Identifying and Tracing Lesions	Metadata	Normalization to a Standard Template, Intensity Normalization, and Defacing	Probabilistic Spatial Mapping of ATLAS Lesion Labels	31896	Functional Connectomes Project International Neuroimaging Data-Sharing Initiative	doi:10.15387/fcp_indi.atlas	http://dx.doi.org/10.15387/fcp_indi.atlas
c0007s0002t01	c0007s0002t01	Magnetic Resonance Imaging	Phillips Achieva	Phillips	3	tesla	UO	UO:0000228	head	T1-weighted anatomical	1.0 x 1.0 x 1.0	millimeter	UO	UO:0000016	c0007s0002t01.nii.gz	ICPSR - Interuniversity Consortium for Political and Social Research	doi:10.3886/ICPSR36684.v1	https://doi.org/10.3886/ICPSR36684.v1	Training Individuals Performing Lesion Tracing	Identifying and Tracing Lesions	Metadata	Normalization to a Standard Template, Intensity Normalization, and Defacing	Probabilistic Spatial Mapping of ATLAS Lesion Labels	31897	Functional Connectomes Project International Neuroimaging Data-Sharing Initiative	doi:10.15387/fcp_indi.atlas	http://dx.doi.org/10.15387/fcp_indi.atlas
c0007s0003t01	c0007s0003t01	Magnetic Resonance Imaging	Phillips Achieva	Phillips	3	tesla	UO	UO:0000228	head	T1-weighted anatomical	1.0 x 1.0 x 1.0	millimeter	UO	UO:0000016	c0007s0003t01.nii.gz	ICPSR - Interuniversity Consortium for Political and Social Research	doi:10.3886/ICPSR36684.v1	https://doi.org/10.3886/ICPSR36684.v1	Training Individuals Performing Lesion Tracing	Identifying and Tracing Lesions	Metadata	Normalization to a Standard Template, Intensity Normalization, and Defacing	Probabilistic Spatial Mapping of ATLAS Lesion Labels	31898	Functional Connectomes Project International Neuroimaging Data-Sharing Initiative	doi:10.15387/fcp_indi.atlas	http://dx.doi.org/10.15387/fcp_indi.atlas
c0007s0004t01	c0007s0004t01	Magnetic Resonance Imaging	Phillips Achieva	Phillips	3	tesla	UO	UO:0000228	head	T1-weighted anatomical	1.0 x 1.0 x 1.0	millimeter	UO	UO:0000016	c0007s0004t01.nii.gz	ICPSR - Interuniversity Consortium for Political and Social Research	doi:10.3886/ICPSR36684.v1	https://doi.org/10.3886/ICPSR36684.v1
c0007s0005t01	c0007s0005t01	Magnetic Resonance Imaging	Phillips Achieva	Phillips	3	tesla	UO	UO:0000228	head	T1-weighted anatomical	1.0 x 1.0 x 1.0	millimeter	UO	UO:0000016	c0007s0005t01.nii.gz	ICPSR - Interuniversity Consortium for Political and Social Research	doi:10.3886/ICPSR36684.v1	https://doi.org/10.3886/ICPSR36684.v1	Training Individuals Performing Lesion Tracing	Identifying and Tracing Lesions	Metadata	Normalization to a Standard Template, Intensity Normalization, and Defacing	Probabilistic Spatial Mapping of ATLAS Lesion Labels	31899	Functional Connectomes Project International Neuroimaging Data-Sharing Initiative	doi:10.15387/fcp_indi.atlas	http://dx.doi.org/10.15387/fcp_indi.atlas
c0007s0006t01	c0007s0006t01	Magnetic Resonance Imaging	Phillips Achieva	Phillips	3	tesla	UO	UO:0000228	head	T1-weighted anatomical	1.0 x 1.0 x 1.0	millimeter	UO	UO:0000016	c0007s0006t01.nii.gz	ICPSR - Interuniversity Consortium for Political and Social Research	doi:10.3886/ICPSR36684.v1	https://doi.org/10.3886/ICPSR36684.v1
c0007s0007t01	c0007s0007t01	Magnetic Resonance Imaging	Phillips Achieva	Phillips	3	tesla	UO	UO:0000228	head	T1-weighted anatomical	1.0 x 1.0 x 1.0	millimeter	UO	UO:0000016	c0007s0007t01.nii.gz	ICPSR - Interuniversity Consortium for Political and Social Research	doi:10.3886/ICPSR36684.v1	https://doi.org/10.3886/ICPSR36684.v1
c0007s0008t01	c0007s0008t01	Magnetic Resonance Imaging	Phillips Achieva	Phillips	3	tesla	UO	UO:0000228	head	T1-weighted anatomical	1.0 x 1.0 x 1.0	millimeter	UO	UO:0000016	c0007s0008t01.nii.gz	ICPSR - Interuniversity Consortium for Political and Social Research	doi:10.3886/ICPSR36684.v1	https://doi.org/10.3886/ICPSR36684.v1
c0007s0009t01	c0007s0009t01	Magnetic Resonance Imaging	Phillips Achieva	Phillips	3	tesla	UO	UO:0000228	head	T1-weighted anatomical	1.0 x 1.0 x 1.0	millimeter	UO	UO:0000016	c0007s0009t01.nii.gz	ICPSR - Interuniversity Consortium for Political and Social Research	doi:10.3886/ICPSR36684.v1	https://doi.org/10.3886/ICPSR36684.v1
c0007s0010t01	c0007s0010t01	Magnetic Resonance Imaging	Phillips Achieva	Phillips	3	tesla	UO	UO:0000228	head	T1-weighted anatomical	1.0 x 1.0 x 1.0	millimeter	UO	UO:0000016	c0007s0010t01.nii.gz	ICPSR - Interuniversity Consortium for Political and Social Research	doi:10.3886/ICPSR36684.v1	https://doi.org/10.3886/ICPSR36684.v1	Training Individuals Performing Lesion Tracing	Identifying and Tracing Lesions	Metadata	Normalization to a Standard Template, Intensity Normalization, and Defacing	Probabilistic Spatial Mapping of ATLAS Lesion Labels	31900	Functional Connectomes Project International Neuroimaging Data-Sharing Initiative	doi:10.15387/fcp_indi.atlas	http://dx.doi.org/10.15387/fcp_indi.atlas
c0007s0011t01	c0007s0011t01	Magnetic Resonance Imaging	Phillips Achieva	Phillips	3	tesla	UO	UO:0000228	head	T1-weighted anatomical	1.0 x 1.0 x 1.0	millimeter	UO	UO:0000016	c0007s0011t01.nii.gz	ICPSR - Interuniversity Consortium for Political and Social Research	doi:10.3886/ICPSR36684.v1	https://doi.org/10.3886/ICPSR36684.v1
c0007s0012t01	c0007s0012t01	Magnetic Resonance Imaging	Phillips Achieva	Phillips	3	tesla	UO	UO:0000228	head	T1-weighted anatomical	1.0 x 1.0 x 1.0	millimeter	UO	UO:0000016	c0007s0012t01.nii.gz	ICPSR - Interuniversity Consortium for Political and Social Research	doi:10.3886/ICPSR36684.v1	https://doi.org/10.3886/ICPSR36684.v1	Training Individuals Performing Lesion Tracing	Identifying and Tracing Lesions	Metadata	Normalization to a Standard Template, Intensity Normalization, and Defacing	Probabilistic Spatial Mapping of ATLAS Lesion Labels	31901	Functional Connectomes Project International Neuroimaging Data-Sharing Initiative	doi:10.15387/fcp_indi.atlas	http://dx.doi.org/10.15387/fcp_indi.atlas
c0007s0013t01	c0007s0013t01	Magnetic Resonance Imaging	Phillips Achieva	Phillips	3	tesla	UO	UO:0000228	head	T1-weighted anatomical	1.0 x 1.0 x 1.0	millimeter	UO	UO:0000016	c0007s0013t01.nii.gz	ICPSR - Interuniversity Consortium for Political and Social Research	doi:10.3886/ICPSR36684.v1	https://doi.org/10.3886/ICPSR36684.v1	Training Individuals Performing Lesion Tracing	Identifying and Tracing Lesions	Metadata	Normalization to a Standard Template, Intensity Normalization, and Defacing	Probabilistic Spatial Mapping of ATLAS Lesion Labels	31902	Functional Connectomes Project International Neuroimaging Data-Sharing Initiative	doi:10.15387/fcp_indi.atlas	http://dx.doi.org/10.15387/fcp_indi.atlas
c0007s0014t01	c0007s0014t01	Magnetic Resonance Imaging	Phillips Achieva	Phillips	3	tesla	UO	UO:0000228	head	T1-weighted anatomical	1.0 x 1.0 x 1.0	millimeter	UO	UO:0000016	c0007s0014t01.nii.gz	ICPSR - Interuniversity Consortium for Political and Social Research	doi:10.3886/ICPSR36684.v1	https://doi.org/10.3886/ICPSR36684.v1	Training Individuals Performing Lesion Tracing	Identifying and Tracing Lesions	Metadata	Normalization to a Standard Template, Intensity Normalization, and Defacing	Probabilistic Spatial Mapping of ATLAS Lesion Labels	31903	Functional Connectomes Project International Neuroimaging Data-Sharing Initiative	doi:10.15387/fcp_indi.atlas	http://dx.doi.org/10.15387/fcp_indi.atlas
c0007s0015t01	c0007s0015t01	Magnetic Resonance Imaging	Phillips Achieva	Phillips	3	tesla	UO	UO:0000228	head	T1-weighted anatomical	1.0 x 1.0 x 1.0	millimeter	UO	UO:0000016	c0007s0015t01.nii.gz	ICPSR - Interuniversity Consortium for Political and Social Research	doi:10.3886/ICPSR36684.v1	https://doi.org/10.3886/ICPSR36684.v1	Training Individuals Performing Lesion Tracing	Identifying and Tracing Lesions	Metadata	Normalization to a Standard Template, Intensity Normalization, and Defacing	Probabilistic Spatial Mapping of ATLAS Lesion Labels	31904	Functional Connectomes Project International Neuroimaging Data-Sharing Initiative	doi:10.15387/fcp_indi.atlas	http://dx.doi.org/10.15387/fcp_indi.atlas
c0007s0016t01	c0007s0016t01	Magnetic Resonance Imaging	Phillips Achieva	Phillips	3	tesla	UO	UO:0000228	head	T1-weighted anatomical	1.0 x 1.0 x 1.0	millimeter	UO	UO:0000016	c0007s0016t01.nii.gz	ICPSR - Interuniversity Consortium for Political and Social Research	doi:10.3886/ICPSR36684.v1	https://doi.org/10.3886/ICPSR36684.v1	Training Individuals Performing Lesion Tracing	Identifying and Tracing Lesions	Metadata	Normalization to a Standard Template, Intensity Normalization, and Defacing	Probabilistic Spatial Mapping of ATLAS Lesion Labels	31905	Functional Connectomes Project International Neuroimaging Data-Sharing Initiative	doi:10.15387/fcp_indi.atlas	http://dx.doi.org/10.15387/fcp_indi.atlas
c0007s0017t01	c0007s0017t01	Magnetic Resonance Imaging	Phillips Achieva	Phillips	3	tesla	UO	UO:0000228	head	T1-weighted anatomical	1.0 x 1.0 x 1.0	millimeter	UO	UO:0000016	c0007s0017t01.nii.gz	ICPSR - Interuniversity Consortium for Political and Social Research	doi:10.3886/ICPSR36684.v1	https://doi.org/10.3886/ICPSR36684.v1	Training Individuals Performing Lesion Tracing	Identifying and Tracing Lesions	Metadata	Normalization to a Standard Template, Intensity Normalization, and Defacing	Probabilistic Spatial Mapping of ATLAS Lesion Labels	31906	Functional Connectomes Project International Neuroimaging Data-Sharing Initiative	doi:10.15387/fcp_indi.atlas	http://dx.doi.org/10.15387/fcp_indi.atlas
c0007s0018t01	c0007s0018t01	Magnetic Resonance Imaging	Phillips Achieva	Phillips	3	tesla	UO	UO:0000228	head	T1-weighted anatomical	1.0 x 1.0 x 1.0	millimeter	UO	UO:0000016	c0007s0018t01.nii.gz	ICPSR - Interuniversity Consortium for Political and Social Research	doi:10.3886/ICPSR36684.v1	https://doi.org/10.3886/ICPSR36684.v1	Training Individuals Performing Lesion Tracing	Identifying and Tracing Lesions	Metadata	Normalization to a Standard Template, Intensity Normalization, and Defacing	Probabilistic Spatial Mapping of ATLAS Lesion Labels	31907	Functional Connectomes Project International Neuroimaging Data-Sharing Initiative	doi:10.15387/fcp_indi.atlas	http://dx.doi.org/10.15387/fcp_indi.atlas
c0007s0019t01	c0007s0019t01	Magnetic Resonance Imaging	Phillips Achieva	Phillips	3	tesla	UO	UO:0000228	head	T1-weighted anatomical	1.0 x 1.0 x 1.0	millimeter	UO	UO:0000016	c0007s0019t01.nii.gz	ICPSR - Interuniversity Consortium for Political and Social Research	doi:10.3886/ICPSR36684.v1	https://doi.org/10.3886/ICPSR36684.v1	Training Individuals Performing Lesion Tracing	Identifying and Tracing Lesions	Metadata	Normalization to a Standard Template, Intensity Normalization, and Defacing	Probabilistic Spatial Mapping of ATLAS Lesion Labels	31908	Functional Connectomes Project International Neuroimaging Data-Sharing Initiative	doi:10.15387/fcp_indi.atlas	http://dx.doi.org/10.15387/fcp_indi.atlas
c0007s0020t01	c0007s0020t01	Magnetic Resonance Imaging	Phillips Achieva	Phillips	3	tesla	UO	UO:0000228	head	T1-weighted anatomical	1.0 x 1.0 x 1.0	millimeter	UO	UO:0000016	c0007s0020t01.nii.gz	ICPSR - Interuniversity Consortium for Political and Social Research	doi:10.3886/ICPSR36684.v1	https://doi.org/10.3886/ICPSR36684.v1	Training Individuals Performing Lesion Tracing	Identifying and Tracing Lesions	Metadata	Normalization to a Standard Template, Intensity Normalization, and Defacing	Probabilistic Spatial Mapping of ATLAS Lesion Labels	31909	Functional Connectomes Project International Neuroimaging Data-Sharing Initiative	doi:10.15387/fcp_indi.atlas	http://dx.doi.org/10.15387/fcp_indi.atlas
c0007s0021t01	c0007s0021t01	Magnetic Resonance Imaging	Phillips Achieva	Phillips	3	tesla	UO	UO:0000228	head	T1-weighted anatomical	1.0 x 1.0 x 1.0	millimeter	UO	UO:0000016	c0007s0021t01.nii.gz	ICPSR - Interuniversity Consortium for Political and Social Research	doi:10.3886/ICPSR36684.v1	https://doi.org/10.3886/ICPSR36684.v1	Training Individuals Performing Lesion Tracing	Identifying and Tracing Lesions	Metadata	Normalization to a Standard Template, Intensity Normalization, and Defacing	Probabilistic Spatial Mapping of ATLAS Lesion Labels	31910	Functional Connectomes Project International Neuroimaging Data-Sharing Initiative	doi:10.15387/fcp_indi.atlas	http://dx.doi.org/10.15387/fcp_indi.atlas
c0007s0022t01	c0007s0022t01	Magnetic Resonance Imaging	Phillips Achieva	Phillips	3	tesla	UO	UO:0000228	head	T1-weighted anatomical	1.0 x 1.0 x 1.0	millimeter	UO	UO:0000016	c0007s0022t01.nii.gz	ICPSR - Interuniversity Consortium for Political and Social Research	doi:10.3886/ICPSR36684.v1	https://doi.org/10.3886/ICPSR36684.v1	Training Individuals Performing Lesion Tracing	Identifying and Tracing Lesions	Metadata	Normalization to a Standard Template, Intensity Normalization, and Defacing	Probabilistic Spatial Mapping of ATLAS Lesion Labels	31911	Functional Connectomes Project International Neuroimaging Data-Sharing Initiative	doi:10.15387/fcp_indi.atlas	http://dx.doi.org/10.15387/fcp_indi.atlas
c0007s0023t01	c0007s0023t01	Magnetic Resonance Imaging	Phillips Achieva	Phillips	3	tesla	UO	UO:0000228	head	T1-weighted anatomical	1.0 x 1.0 x 1.0	millimeter	UO	UO:0000016	c0007s0023t01.nii.gz	ICPSR - Interuniversity Consortium for Political and Social Research	doi:10.3886/ICPSR36684.v1	https://doi.org/10.3886/ICPSR36684.v1	Training Individuals Performing Lesion Tracing	Identifying and Tracing Lesions	Metadata	Normalization to a Standard Template, Intensity Normalization, and Defacing	Probabilistic Spatial Mapping of ATLAS Lesion Labels	31912	Functional Connectomes Project International Neuroimaging Data-Sharing Initiative	doi:10.15387/fcp_indi.atlas	http://dx.doi.org/10.15387/fcp_indi.atlas
c0007s0024t01	c0007s0024t01	Magnetic Resonance Imaging	Phillips Achieva	Phillips	3	tesla	UO	UO:0000228	head	T1-weighted anatomical	1.0 x 1.0 x 1.0	millimeter	UO	UO:0000016	c0007s0024t01.nii.gz	ICPSR - Interuniversity Consortium for Political and Social Research	doi:10.3886/ICPSR36684.v1	https://doi.org/10.3886/ICPSR36684.v1
c0007s0025t01	c0007s0025t01	Magnetic Resonance Imaging	Phillips Achieva	Phillips	3	tesla	UO	UO:0000228	head	T1-weighted anatomical	1.0 x 1.0 x 1.0	millimeter	UO	UO:0000016	c0007s0025t01.nii.gz	ICPSR - Interuniversity Consortium for Political and Social Research	doi:10.3886/ICPSR36684.v1	https://doi.org/10.3886/ICPSR36684.v1	Training Individuals Performing Lesion Tracing	Identifying and Tracing Lesions	Metadata	Normalization to a Standard Template, Intensity Normalization, and Defacing	Probabilistic Spatial Mapping of ATLAS Lesion Labels	31913	Functional Connectomes Project International Neuroimaging Data-Sharing Initiative	doi:10.15387/fcp_indi.atlas	http://dx.doi.org/10.15387/fcp_indi.atlas
c0007s0026t01	c0007s0026t01	Magnetic Resonance Imaging	Phillips Achieva	Phillips	3	tesla	UO	UO:0000228	head	T1-weighted anatomical	1.0 x 1.0 x 1.0	millimeter	UO	UO:0000016	c0007s0026t01.nii.gz	ICPSR - Interuniversity Consortium for Political and Social Research	doi:10.3886/ICPSR36684.v1	https://doi.org/10.3886/ICPSR36684.v1	Training Individuals Performing Lesion Tracing	Identifying and Tracing Lesions	Metadata	Normalization to a Standard Template, Intensity Normalization, and Defacing	Probabilistic Spatial Mapping of ATLAS Lesion Labels	31914	Functional Connectomes Project International Neuroimaging Data-Sharing Initiative	doi:10.15387/fcp_indi.atlas	http://dx.doi.org/10.15387/fcp_indi.atlas
c0007s0027t01	c0007s0027t01	Magnetic Resonance Imaging	Phillips Achieva	Phillips	3	tesla	UO	UO:0000228	head	T1-weighted anatomical	1.0 x 1.0 x 1.0	millimeter	UO	UO:0000016	c0007s0027t01.nii.gz	ICPSR - Interuniversity Consortium for Political and Social Research	doi:10.3886/ICPSR36684.v1	https://doi.org/10.3886/ICPSR36684.v1	Training Individuals Performing Lesion Tracing	Identifying and Tracing Lesions	Metadata	Normalization to a Standard Template, Intensity Normalization, and Defacing	Probabilistic Spatial Mapping of ATLAS Lesion Labels	31915	Functional Connectomes Project International Neuroimaging Data-Sharing Initiative	doi:10.15387/fcp_indi.atlas	http://dx.doi.org/10.15387/fcp_indi.atlas
c0007s0028t01	c0007s0028t01	Magnetic Resonance Imaging	Phillips Achieva	Phillips	3	tesla	UO	UO:0000228	head	T1-weighted anatomical	1.0 x 1.0 x 1.0	millimeter	UO	UO:0000016	c0007s0028t01.nii.gz	ICPSR - Interuniversity Consortium for Political and Social Research	doi:10.3886/ICPSR36684.v1	https://doi.org/10.3886/ICPSR36684.v1	Training Individuals Performing Lesion Tracing	Identifying and Tracing Lesions	Metadata	Normalization to a Standard Template, Intensity Normalization, and Defacing	Probabilistic Spatial Mapping of ATLAS Lesion Labels	31916	Functional Connectomes Project International Neuroimaging Data-Sharing Initiative	doi:10.15387/fcp_indi.atlas	http://dx.doi.org/10.15387/fcp_indi.atlas
c0007s0029t01	c0007s0029t01	Magnetic Resonance Imaging	Phillips Achieva	Phillips	3	tesla	UO	UO:0000228	head	T1-weighted anatomical	1.0 x 1.0 x 1.0	millimeter	UO	UO:0000016	c0007s0029t01.nii.gz	ICPSR - Interuniversity Consortium for Political and Social Research	doi:10.3886/ICPSR36684.v1	https://doi.org/10.3886/ICPSR36684.v1	Training Individuals Performing Lesion Tracing	Identifying and Tracing Lesions	Metadata	Normalization to a Standard Template, Intensity Normalization, and Defacing	Probabilistic Spatial Mapping of ATLAS Lesion Labels	31917	Functional Connectomes Project International Neuroimaging Data-Sharing Initiative	doi:10.15387/fcp_indi.atlas	http://dx.doi.org/10.15387/fcp_indi.atlas
c0007s0030t01	c0007s0030t01	Magnetic Resonance Imaging	Phillips Achieva	Phillips	3	tesla	UO	UO:0000228	head	T1-weighted anatomical	1.0 x 1.0 x 1.0	millimeter	UO	UO:0000016	c0007s0030t01.nii.gz	ICPSR - Interuniversity Consortium for Political and Social Research	doi:10.3886/ICPSR36684.v1	https://doi.org/10.3886/ICPSR36684.v1
c0007s0031t01	c0007s0031t01	Magnetic Resonance Imaging	Phillips Achieva	Phillips	3	tesla	UO	UO:0000228	head	T1-weighted anatomical	1.0 x 1.0 x 1.0	millimeter	UO	UO:0000016	c0007s0031t01.nii.gz	ICPSR - Interuniversity Consortium for Political and Social Research	doi:10.3886/ICPSR36684.v1	https://doi.org/10.3886/ICPSR36684.v1	Training Individuals Performing Lesion Tracing	Identifying and Tracing Lesions	Metadata	Normalization to a Standard Template, Intensity Normalization, and Defacing	Probabilistic Spatial Mapping of ATLAS Lesion Labels	31918	Functional Connectomes Project International Neuroimaging Data-Sharing Initiative	doi:10.15387/fcp_indi.atlas	http://dx.doi.org/10.15387/fcp_indi.atlas
c0007s0032t01	c0007s0032t01	Magnetic Resonance Imaging	Phillips Achieva	Phillips	3	tesla	UO	UO:0000228	head	T1-weighted anatomical	1.0 x 1.0 x 1.0	millimeter	UO	UO:0000016	c0007s0032t01.nii.gz	ICPSR - Interuniversity Consortium for Political and Social Research	doi:10.3886/ICPSR36684.v1	https://doi.org/10.3886/ICPSR36684.v1
c0007s0033t01	c0007s0033t01	Magnetic Resonance Imaging	Phillips Achieva	Phillips	3	tesla	UO	UO:0000228	head	T1-weighted anatomical	1.0 x 1.0 x 1.0	millimeter	UO	UO:0000016	c0007s0033t01.nii.gz	ICPSR - Interuniversity Consortium for Political and Social Research	doi:10.3886/ICPSR36684.v1	https://doi.org/10.3886/ICPSR36684.v1	Training Individuals Performing Lesion Tracing	Identifying and Tracing Lesions	Metadata	Normalization to a Standard Template, Intensity Normalization, and Defacing	Probabilistic Spatial Mapping of ATLAS Lesion Labels	31919	Functional Connectomes Project International Neuroimaging Data-Sharing Initiative	doi:10.15387/fcp_indi.atlas	http://dx.doi.org/10.15387/fcp_indi.atlas
c0007s0034t01	c0007s0034t01	Magnetic Resonance Imaging	Phillips Achieva	Phillips	3	tesla	UO	UO:0000228	head	T1-weighted anatomical	1.0 x 1.0 x 1.0	millimeter	UO	UO:0000016	c0007s0034t01.nii.gz	ICPSR - Interuniversity Consortium for Political and Social Research	doi:10.3886/ICPSR36684.v1	https://doi.org/10.3886/ICPSR36684.v1	Training Individuals Performing Lesion Tracing	Identifying and Tracing Lesions	Metadata	Normalization to a Standard Template, Intensity Normalization, and Defacing	Probabilistic Spatial Mapping of ATLAS Lesion Labels	31920	Functional Connectomes Project International Neuroimaging Data-Sharing Initiative	doi:10.15387/fcp_indi.atlas	http://dx.doi.org/10.15387/fcp_indi.atlas
c0007s0035t01	c0007s0035t01	Magnetic Resonance Imaging	Phillips Achieva	Phillips	3	tesla	UO	UO:0000228	head	T1-weighted anatomical	1.0 x 1.0 x 1.0	millimeter	UO	UO:0000016	c0007s0035t01.nii.gz	ICPSR - Interuniversity Consortium for Political and Social Research	doi:10.3886/ICPSR36684.v1	https://doi.org/10.3886/ICPSR36684.v1	Training Individuals Performing Lesion Tracing	Identifying and Tracing Lesions	Metadata	Normalization to a Standard Template, Intensity Normalization, and Defacing	Probabilistic Spatial Mapping of ATLAS Lesion Labels	31921	Functional Connectomes Project International Neuroimaging Data-Sharing Initiative	doi:10.15387/fcp_indi.atlas	http://dx.doi.org/10.15387/fcp_indi.atlas
c0007s0036t01	c0007s0036t01	Magnetic Resonance Imaging	Phillips Achieva	Phillips	3	tesla	UO	UO:0000228	head	T1-weighted anatomical	1.0 x 1.0 x 1.0	millimeter	UO	UO:0000016	c0007s0036t01.nii.gz	ICPSR - Interuniversity Consortium for Political and Social Research	doi:10.3886/ICPSR36684.v1	https://doi.org/10.3886/ICPSR36684.v1	Training Individuals Performing Lesion Tracing	Identifying and Tracing Lesions	Metadata	Normalization to a Standard Template, Intensity Normalization, and Defacing	Probabilistic Spatial Mapping of ATLAS Lesion Labels	31922	Functional Connectomes Project International Neuroimaging Data-Sharing Initiative	doi:10.15387/fcp_indi.atlas	http://dx.doi.org/10.15387/fcp_indi.atlas
c0008s0001t01	c0008s0001t01	Magnetic Resonance Imaging	Siemens Trio	Siemens	3	tesla	UO	UO:0000228	head	T1-weighted anatomical	1.0 x 1.0 x 1.0	millimeter	UO	UO:0000016	c0008s0001t01.nii.gz	ICPSR - Interuniversity Consortium for Political and Social Research	doi:10.3886/ICPSR36684.v1	https://doi.org/10.3886/ICPSR36684.v1	Training Individuals Performing Lesion Tracing	Identifying and Tracing Lesions	Metadata	Normalization to a Standard Template, Intensity Normalization, and Defacing	Probabilistic Spatial Mapping of ATLAS Lesion Labels	31923	Functional Connectomes Project International Neuroimaging Data-Sharing Initiative	doi:10.15387/fcp_indi.atlas	http://dx.doi.org/10.15387/fcp_indi.atlas
c0008s0002t01	c0008s0002t01	Magnetic Resonance Imaging	Siemens Trio	Siemens	3	tesla	UO	UO:0000228	head	T1-weighted anatomical	1.0 x 1.0 x 1.0	millimeter	UO	UO:0000016	c0008s0002t01.nii.gz	ICPSR - Interuniversity Consortium for Political and Social Research	doi:10.3886/ICPSR36684.v1	https://doi.org/10.3886/ICPSR36684.v1	Training Individuals Performing Lesion Tracing	Identifying and Tracing Lesions	Metadata	Normalization to a Standard Template, Intensity Normalization, and Defacing	Probabilistic Spatial Mapping of ATLAS Lesion Labels	31924	Functional Connectomes Project International Neuroimaging Data-Sharing Initiative	doi:10.15387/fcp_indi.atlas	http://dx.doi.org/10.15387/fcp_indi.atlas
c0008s0003t01	c0008s0003t01	Magnetic Resonance Imaging	Siemens Trio	Siemens	3	tesla	UO	UO:0000228	head	T1-weighted anatomical	1.0 x 1.0 x 1.0	millimeter	UO	UO:0000016	c0008s0003t01.nii.gz	ICPSR - Interuniversity Consortium for Political and Social Research	doi:10.3886/ICPSR36684.v1	https://doi.org/10.3886/ICPSR36684.v1	Training Individuals Performing Lesion Tracing	Identifying and Tracing Lesions	Metadata	Normalization to a Standard Template, Intensity Normalization, and Defacing	Probabilistic Spatial Mapping of ATLAS Lesion Labels	31925	Functional Connectomes Project International Neuroimaging Data-Sharing Initiative	doi:10.15387/fcp_indi.atlas	http://dx.doi.org/10.15387/fcp_indi.atlas
c0008s0005t01	c0008s0005t01	Magnetic Resonance Imaging	Siemens Trio	Siemens	3	tesla	UO	UO:0000228	head	T1-weighted anatomical	1.0 x 1.0 x 1.0	millimeter	UO	UO:0000016	c0008s0005t01.nii.gz	ICPSR - Interuniversity Consortium for Political and Social Research	doi:10.3886/ICPSR36684.v1	https://doi.org/10.3886/ICPSR36684.v1	Training Individuals Performing Lesion Tracing	Identifying and Tracing Lesions	Metadata	Normalization to a Standard Template, Intensity Normalization, and Defacing	Probabilistic Spatial Mapping of ATLAS Lesion Labels	31926	Functional Connectomes Project International Neuroimaging Data-Sharing Initiative	doi:10.15387/fcp_indi.atlas	http://dx.doi.org/10.15387/fcp_indi.atlas
c0008s0006t01	c0008s0006t01	Magnetic Resonance Imaging	Siemens Trio	Siemens	3	tesla	UO	UO:0000228	head	T1-weighted anatomical	1.0 x 1.0 x 1.0	millimeter	UO	UO:0000016	c0008s0006t01.nii.gz	ICPSR - Interuniversity Consortium for Political and Social Research	doi:10.3886/ICPSR36684.v1	https://doi.org/10.3886/ICPSR36684.v1	Training Individuals Performing Lesion Tracing	Identifying and Tracing Lesions	Metadata	Normalization to a Standard Template, Intensity Normalization, and Defacing	Probabilistic Spatial Mapping of ATLAS Lesion Labels	31927	Functional Connectomes Project International Neuroimaging Data-Sharing Initiative	doi:10.15387/fcp_indi.atlas	http://dx.doi.org/10.15387/fcp_indi.atlas
c0008s0007t01	c0008s0007t01	Magnetic Resonance Imaging	Siemens Trio	Siemens	3	tesla	UO	UO:0000228	head	T1-weighted anatomical	1.0 x 1.0 x 1.0	millimeter	UO	UO:0000016	c0008s0007t01.nii.gz	ICPSR - Interuniversity Consortium for Political and Social Research	doi:10.3886/ICPSR36684.v1	https://doi.org/10.3886/ICPSR36684.v1
c0008s0008t01	c0008s0008t01	Magnetic Resonance Imaging	Siemens Trio	Siemens	3	tesla	UO	UO:0000228	head	T1-weighted anatomical	1.0 x 1.0 x 1.0	millimeter	UO	UO:0000016	c0008s0008t01.nii.gz	ICPSR - Interuniversity Consortium for Political and Social Research	doi:10.3886/ICPSR36684.v1	https://doi.org/10.3886/ICPSR36684.v1	Training Individuals Performing Lesion Tracing	Identifying and Tracing Lesions	Metadata	Normalization to a Standard Template, Intensity Normalization, and Defacing	Probabilistic Spatial Mapping of ATLAS Lesion Labels	31928	Functional Connectomes Project International Neuroimaging Data-Sharing Initiative	doi:10.15387/fcp_indi.atlas	http://dx.doi.org/10.15387/fcp_indi.atlas
c0008s0009t01	c0008s0009t01	Magnetic Resonance Imaging	Siemens Trio	Siemens	3	tesla	UO	UO:0000228	head	T1-weighted anatomical	1.0 x 1.0 x 1.0	millimeter	UO	UO:0000016	c0008s0009t01.nii.gz	ICPSR - Interuniversity Consortium for Political and Social Research	doi:10.3886/ICPSR36684.v1	https://doi.org/10.3886/ICPSR36684.v1
c0008s0010t01	c0008s0010t01	Magnetic Resonance Imaging	Siemens Trio	Siemens	3	tesla	UO	UO:0000228	head	T1-weighted anatomical	1.0 x 1.0 x 1.0	millimeter	UO	UO:0000016	c0008s0010t01.nii.gz	ICPSR - Interuniversity Consortium for Political and Social Research	doi:10.3886/ICPSR36684.v1	https://doi.org/10.3886/ICPSR36684.v1	Training Individuals Performing Lesion Tracing	Identifying and Tracing Lesions	Metadata	Normalization to a Standard Template, Intensity Normalization, and Defacing	Probabilistic Spatial Mapping of ATLAS Lesion Labels	31929	Functional Connectomes Project International Neuroimaging Data-Sharing Initiative	doi:10.15387/fcp_indi.atlas	http://dx.doi.org/10.15387/fcp_indi.atlas
c0008s0011t01	c0008s0011t01	Magnetic Resonance Imaging	Siemens Trio	Siemens	3	tesla	UO	UO:0000228	head	T1-weighted anatomical	1.0 x 1.0 x 1.0	millimeter	UO	UO:0000016	c0008s0011t01.nii.gz	ICPSR - Interuniversity Consortium for Political and Social Research	doi:10.3886/ICPSR36684.v1	https://doi.org/10.3886/ICPSR36684.v1	Training Individuals Performing Lesion Tracing	Identifying and Tracing Lesions	Metadata	Normalization to a Standard Template, Intensity Normalization, and Defacing	Probabilistic Spatial Mapping of ATLAS Lesion Labels	31930	Functional Connectomes Project International Neuroimaging Data-Sharing Initiative	doi:10.15387/fcp_indi.atlas	http://dx.doi.org/10.15387/fcp_indi.atlas
c0008s0012t01	c0008s0012t01	Magnetic Resonance Imaging	Siemens Trio	Siemens	3	tesla	UO	UO:0000228	head	T1-weighted anatomical	1.0 x 1.0 x 1.0	millimeter	UO	UO:0000016	c0008s0012t01.nii.gz	ICPSR - Interuniversity Consortium for Political and Social Research	doi:10.3886/ICPSR36684.v1	https://doi.org/10.3886/ICPSR36684.v1
c0008s0013t01	c0008s0013t01	Magnetic Resonance Imaging	Siemens Trio	Siemens	3	tesla	UO	UO:0000228	head	T1-weighted anatomical	1.0 x 1.0 x 1.0	millimeter	UO	UO:0000016	c0008s0013t01.nii.gz	ICPSR - Interuniversity Consortium for Political and Social Research	doi:10.3886/ICPSR36684.v1	https://doi.org/10.3886/ICPSR36684.v1
c0008s0014t01	c0008s0014t01	Magnetic Resonance Imaging	Siemens Trio	Siemens	3	tesla	UO	UO:0000228	head	T1-weighted anatomical	1.0 x 1.0 x 1.0	millimeter	UO	UO:0000016	c0008s0014t01.nii.gz	ICPSR - Interuniversity Consortium for Political and Social Research	doi:10.3886/ICPSR36684.v1	https://doi.org/10.3886/ICPSR36684.v1	Training Individuals Performing Lesion Tracing	Identifying and Tracing Lesions	Metadata	Normalization to a Standard Template, Intensity Normalization, and Defacing	Probabilistic Spatial Mapping of ATLAS Lesion Labels	31931	Functional Connectomes Project International Neuroimaging Data-Sharing Initiative	doi:10.15387/fcp_indi.atlas	http://dx.doi.org/10.15387/fcp_indi.atlas
c0008s0015t01	c0008s0015t01	Magnetic Resonance Imaging	Siemens Trio	Siemens	3	tesla	UO	UO:0000228	head	T1-weighted anatomical	1.0 x 1.0 x 1.0	millimeter	UO	UO:0000016	c0008s0015t01.nii.gz	ICPSR - Interuniversity Consortium for Political and Social Research	doi:10.3886/ICPSR36684.v1	https://doi.org/10.3886/ICPSR36684.v1
c0008s0016t01	c0008s0016t01	Magnetic Resonance Imaging	Siemens Trio	Siemens	3	tesla	UO	UO:0000228	head	T1-weighted anatomical	1.0 x 1.0 x 1.0	millimeter	UO	UO:0000016	c0008s0016t01.nii.gz	ICPSR - Interuniversity Consortium for Political and Social Research	doi:10.3886/ICPSR36684.v1	https://doi.org/10.3886/ICPSR36684.v1
c0008s0017t01	c0008s0017t01	Magnetic Resonance Imaging	Siemens Trio	Siemens	3	tesla	UO	UO:0000228	head	T1-weighted anatomical	1.0 x 1.0 x 1.0	millimeter	UO	UO:0000016	c0008s0017t01.nii.gz	ICPSR - Interuniversity Consortium for Political and Social Research	doi:10.3886/ICPSR36684.v1	https://doi.org/10.3886/ICPSR36684.v1
c0008s0018t01	c0008s0018t01	Magnetic Resonance Imaging	Siemens Trio	Siemens	3	tesla	UO	UO:0000228	head	T1-weighted anatomical	1.0 x 1.0 x 1.0	millimeter	UO	UO:0000016	c0008s0018t01.nii.gz	ICPSR - Interuniversity Consortium for Political and Social Research	doi:10.3886/ICPSR36684.v1	https://doi.org/10.3886/ICPSR36684.v1
c0008s0019t01	c0008s0019t01	Magnetic Resonance Imaging	Siemens Trio	Siemens	3	tesla	UO	UO:0000228	head	T1-weighted anatomical	1.0 x 1.0 x 1.0	millimeter	UO	UO:0000016	c0008s0019t01.nii.gz	ICPSR - Interuniversity Consortium for Political and Social Research	doi:10.3886/ICPSR36684.v1	https://doi.org/10.3886/ICPSR36684.v1
c0008s0020t01	c0008s0020t01	Magnetic Resonance Imaging	Siemens Trio	Siemens	3	tesla	UO	UO:0000228	head	T1-weighted anatomical	1.0 x 1.0 x 1.0	millimeter	UO	UO:0000016	c0008s0020t01.nii.gz	ICPSR - Interuniversity Consortium for Political and Social Research	doi:10.3886/ICPSR36684.v1	https://doi.org/10.3886/ICPSR36684.v1
c0008s0021t01	c0008s0021t01	Magnetic Resonance Imaging	Siemens Trio	Siemens	3	tesla	UO	UO:0000228	head	T1-weighted anatomical	1.0 x 1.0 x 1.0	millimeter	UO	UO:0000016	c0008s0021t01.nii.gz	ICPSR - Interuniversity Consortium for Political and Social Research	doi:10.3886/ICPSR36684.v1	https://doi.org/10.3886/ICPSR36684.v1
c0008s0022t01	c0008s0022t01	Magnetic Resonance Imaging	Siemens Trio	Siemens	3	tesla	UO	UO:0000228	head	T1-weighted anatomical	1.0 x 1.0 x 1.0	millimeter	UO	UO:0000016	c0008s0022t01.nii.gz	ICPSR - Interuniversity Consortium for Political and Social Research	doi:10.3886/ICPSR36684.v1	https://doi.org/10.3886/ICPSR36684.v1
c0008s0023t01	c0008s0023t01	Magnetic Resonance Imaging	Siemens Trio	Siemens	3	tesla	UO	UO:0000228	head	T1-weighted anatomical	1.0 x 1.0 x 1.0	millimeter	UO	UO:0000016	c0008s0023t01.nii.gz	ICPSR - Interuniversity Consortium for Political and Social Research	doi:10.3886/ICPSR36684.v1	https://doi.org/10.3886/ICPSR36684.v1
c0008s0024t01	c0008s0024t01	Magnetic Resonance Imaging	Siemens Trio	Siemens	3	tesla	UO	UO:0000228	head	T1-weighted anatomical	1.0 x 1.0 x 1.0	millimeter	UO	UO:0000016	c0008s0024t01.nii.gz	ICPSR - Interuniversity Consortium for Political and Social Research	doi:10.3886/ICPSR36684.v1	https://doi.org/10.3886/ICPSR36684.v1
c0008s0025t01	c0008s0025t01	Magnetic Resonance Imaging	Siemens Trio	Siemens	3	tesla	UO	UO:0000228	head	T1-weighted anatomical	1.0 x 1.0 x 1.0	millimeter	UO	UO:0000016	c0008s0025t01.nii.gz	ICPSR - Interuniversity Consortium for Political and Social Research	doi:10.3886/ICPSR36684.v1	https://doi.org/10.3886/ICPSR36684.v1
c0008s0026t01	c0008s0026t01	Magnetic Resonance Imaging	Siemens Trio	Siemens	3	tesla	UO	UO:0000228	head	T1-weighted anatomical	1.0 x 1.0 x 1.0	millimeter	UO	UO:0000016	c0008s0026t01.nii.gz	ICPSR - Interuniversity Consortium for Political and Social Research	doi:10.3886/ICPSR36684.v1	https://doi.org/10.3886/ICPSR36684.v1
c0008s0027t01	c0008s0027t01	Magnetic Resonance Imaging	Siemens Trio	Siemens	3	tesla	UO	UO:0000228	head	T1-weighted anatomical	1.0 x 1.0 x 1.0	millimeter	UO	UO:0000016	c0008s0027t01.nii.gz	ICPSR - Interuniversity Consortium for Political and Social Research	doi:10.3886/ICPSR36684.v1	https://doi.org/10.3886/ICPSR36684.v1
c0008s0028t01	c0008s0028t01	Magnetic Resonance Imaging	Siemens Trio	Siemens	3	tesla	UO	UO:0000228	head	T1-weighted anatomical	1.0 x 1.0 x 1.0	millimeter	UO	UO:0000016	c0008s0028t01.nii.gz	ICPSR - Interuniversity Consortium for Political and Social Research	doi:10.3886/ICPSR36684.v1	https://doi.org/10.3886/ICPSR36684.v1	Training Individuals Performing Lesion Tracing	Identifying and Tracing Lesions	Metadata	Normalization to a Standard Template, Intensity Normalization, and Defacing	Probabilistic Spatial Mapping of ATLAS Lesion Labels	31932	Functional Connectomes Project International Neuroimaging Data-Sharing Initiative	doi:10.15387/fcp_indi.atlas	http://dx.doi.org/10.15387/fcp_indi.atlas
c0008s0029t01	c0008s0029t01	Magnetic Resonance Imaging	Siemens Trio	Siemens	3	tesla	UO	UO:0000228	head	T1-weighted anatomical	1.0 x 1.0 x 1.0	millimeter	UO	UO:0000016	c0008s0029t01.nii.gz	ICPSR - Interuniversity Consortium for Political and Social Research	doi:10.3886/ICPSR36684.v1	https://doi.org/10.3886/ICPSR36684.v1	Training Individuals Performing Lesion Tracing	Identifying and Tracing Lesions	Metadata	Normalization to a Standard Template, Intensity Normalization, and Defacing	Probabilistic Spatial Mapping of ATLAS Lesion Labels	31933	Functional Connectomes Project International Neuroimaging Data-Sharing Initiative	doi:10.15387/fcp_indi.atlas	http://dx.doi.org/10.15387/fcp_indi.atlas
c0008s0030t01	c0008s0030t01	Magnetic Resonance Imaging	Siemens Trio	Siemens	3	tesla	UO	UO:0000228	head	T1-weighted anatomical	1.0 x 1.0 x 1.0	millimeter	UO	UO:0000016	c0008s0030t01.nii.gz	ICPSR - Interuniversity Consortium for Political and Social Research	doi:10.3886/ICPSR36684.v1	https://doi.org/10.3886/ICPSR36684.v1
c0008s0031t01	c0008s0031t01	Magnetic Resonance Imaging	Siemens Trio	Siemens	3	tesla	UO	UO:0000228	head	T1-weighted anatomical	1.0 x 1.0 x 1.0	millimeter	UO	UO:0000016	c0008s0031t01.nii.gz	ICPSR - Interuniversity Consortium for Political and Social Research	doi:10.3886/ICPSR36684.v1	https://doi.org/10.3886/ICPSR36684.v1	Training Individuals Performing Lesion Tracing	Identifying and Tracing Lesions	Metadata	Normalization to a Standard Template, Intensity Normalization, and Defacing	Probabilistic Spatial Mapping of ATLAS Lesion Labels	31934	Functional Connectomes Project International Neuroimaging Data-Sharing Initiative	doi:10.15387/fcp_indi.atlas	http://dx.doi.org/10.15387/fcp_indi.atlas
c0008s0032t01	c0008s0032t01	Magnetic Resonance Imaging	Siemens Trio	Siemens	3	tesla	UO	UO:0000228	head	T1-weighted anatomical	1.0 x 1.0 x 1.0	millimeter	UO	UO:0000016	c0008s0032t01.nii.gz	ICPSR - Interuniversity Consortium for Political and Social Research	doi:10.3886/ICPSR36684.v1	https://doi.org/10.3886/ICPSR36684.v1	Training Individuals Performing Lesion Tracing	Identifying and Tracing Lesions	Metadata	Normalization to a Standard Template, Intensity Normalization, and Defacing	Probabilistic Spatial Mapping of ATLAS Lesion Labels	31935	Functional Connectomes Project International Neuroimaging Data-Sharing Initiative	doi:10.15387/fcp_indi.atlas	http://dx.doi.org/10.15387/fcp_indi.atlas
c0008s0033t01	c0008s0033t01	Magnetic Resonance Imaging	Siemens Trio	Siemens	3	tesla	UO	UO:0000228	head	T1-weighted anatomical	1.0 x 1.0 x 1.0	millimeter	UO	UO:0000016	c0008s0033t01.nii.gz	ICPSR - Interuniversity Consortium for Political and Social Research	doi:10.3886/ICPSR36684.v1	https://doi.org/10.3886/ICPSR36684.v1	Training Individuals Performing Lesion Tracing	Identifying and Tracing Lesions	Metadata	Normalization to a Standard Template, Intensity Normalization, and Defacing	Probabilistic Spatial Mapping of ATLAS Lesion Labels	31936	Functional Connectomes Project International Neuroimaging Data-Sharing Initiative	doi:10.15387/fcp_indi.atlas	http://dx.doi.org/10.15387/fcp_indi.atlas
c0009s0001t01	c0009s0001t01	Magnetic Resonance Imaging	Siemens Trio	Siemens	3	tesla	UO	UO:0000228	head	T1-weighted anatomical	1.0 x 1.0 x 1.0	millimeter	UO	UO:0000016	c0009s0001t01.nii.gz	ICPSR - Interuniversity Consortium for Political and Social Research	doi:10.3886/ICPSR36684.v1	https://doi.org/10.3886/ICPSR36684.v1
c0009s0002t01	c0009s0002t01	Magnetic Resonance Imaging	Siemens Trio	Siemens	3	tesla	UO	UO:0000228	head	T1-weighted anatomical	1.0 x 1.0 x 1.0	millimeter	UO	UO:0000016	c0009s0002t01.nii.gz	ICPSR - Interuniversity Consortium for Political and Social Research	doi:10.3886/ICPSR36684.v1	https://doi.org/10.3886/ICPSR36684.v1	Training Individuals Performing Lesion Tracing	Identifying and Tracing Lesions	Metadata	Normalization to a Standard Template, Intensity Normalization, and Defacing	Probabilistic Spatial Mapping of ATLAS Lesion Labels	31937	Functional Connectomes Project International Neuroimaging Data-Sharing Initiative	doi:10.15387/fcp_indi.atlas	http://dx.doi.org/10.15387/fcp_indi.atlas
c0009s0003t01	c0009s0003t01	Magnetic Resonance Imaging	Siemens Trio	Siemens	3	tesla	UO	UO:0000228	head	T1-weighted anatomical	1.0 x 1.0 x 1.0	millimeter	UO	UO:0000016	c0009s0003t01.nii.gz	ICPSR - Interuniversity Consortium for Political and Social Research	doi:10.3886/ICPSR36684.v1	https://doi.org/10.3886/ICPSR36684.v1	Training Individuals Performing Lesion Tracing	Identifying and Tracing Lesions	Metadata	Normalization to a Standard Template, Intensity Normalization, and Defacing	Probabilistic Spatial Mapping of ATLAS Lesion Labels	31938	Functional Connectomes Project International Neuroimaging Data-Sharing Initiative	doi:10.15387/fcp_indi.atlas	http://dx.doi.org/10.15387/fcp_indi.atlas
c0009s0004t01	c0009s0004t01	Magnetic Resonance Imaging	Siemens Trio	Siemens	3	tesla	UO	UO:0000228	head	T1-weighted anatomical	1.0 x 1.0 x 1.0	millimeter	UO	UO:0000016	c0009s0004t01.nii.gz	ICPSR - Interuniversity Consortium for Political and Social Research	doi:10.3886/ICPSR36684.v1	https://doi.org/10.3886/ICPSR36684.v1	Training Individuals Performing Lesion Tracing	Identifying and Tracing Lesions	Metadata	Normalization to a Standard Template, Intensity Normalization, and Defacing	Probabilistic Spatial Mapping of ATLAS Lesion Labels	31939	Functional Connectomes Project International Neuroimaging Data-Sharing Initiative	doi:10.15387/fcp_indi.atlas	http://dx.doi.org/10.15387/fcp_indi.atlas
c0009s0005t01	c0009s0005t01	Magnetic Resonance Imaging	Siemens Trio	Siemens	3	tesla	UO	UO:0000228	head	T1-weighted anatomical	1.0 x 1.0 x 1.0	millimeter	UO	UO:0000016	c0009s0005t01.nii.gz	ICPSR - Interuniversity Consortium for Political and Social Research	doi:10.3886/ICPSR36684.v1	https://doi.org/10.3886/ICPSR36684.v1	Training Individuals Performing Lesion Tracing	Identifying and Tracing Lesions	Metadata	Normalization to a Standard Template, Intensity Normalization, and Defacing	Probabilistic Spatial Mapping of ATLAS Lesion Labels	31940	Functional Connectomes Project International Neuroimaging Data-Sharing Initiative	doi:10.15387/fcp_indi.atlas	http://dx.doi.org/10.15387/fcp_indi.atlas
c0009s0006t01	c0009s0006t01	Magnetic Resonance Imaging	Siemens Trio	Siemens	3	tesla	UO	UO:0000228	head	T1-weighted anatomical	1.0 x 1.0 x 1.0	millimeter	UO	UO:0000016	c0009s0006t01.nii.gz	ICPSR - Interuniversity Consortium for Political and Social Research	doi:10.3886/ICPSR36684.v1	https://doi.org/10.3886/ICPSR36684.v1	Training Individuals Performing Lesion Tracing	Identifying and Tracing Lesions	Metadata	Normalization to a Standard Template, Intensity Normalization, and Defacing	Probabilistic Spatial Mapping of ATLAS Lesion Labels	31941	Functional Connectomes Project International Neuroimaging Data-Sharing Initiative	doi:10.15387/fcp_indi.atlas	http://dx.doi.org/10.15387/fcp_indi.atlas
c0009s0007t01	c0009s0007t01	Magnetic Resonance Imaging	Siemens Trio	Siemens	3	tesla	UO	UO:0000228	head	T1-weighted anatomical	1.0 x 1.0 x 1.0	millimeter	UO	UO:0000016	c0009s0007t01.nii.gz	ICPSR - Interuniversity Consortium for Political and Social Research	doi:10.3886/ICPSR36684.v1	https://doi.org/10.3886/ICPSR36684.v1	Training Individuals Performing Lesion Tracing	Identifying and Tracing Lesions	Metadata	Normalization to a Standard Template, Intensity Normalization, and Defacing	Probabilistic Spatial Mapping of ATLAS Lesion Labels	31942	Functional Connectomes Project International Neuroimaging Data-Sharing Initiative	doi:10.15387/fcp_indi.atlas	http://dx.doi.org/10.15387/fcp_indi.atlas
c0009s0008t01	c0009s0008t01	Magnetic Resonance Imaging	Siemens Trio	Siemens	3	tesla	UO	UO:0000228	head	T1-weighted anatomical	1.0 x 1.0 x 1.0	millimeter	UO	UO:0000016	c0009s0008t01.nii.gz	ICPSR - Interuniversity Consortium for Political and Social Research	doi:10.3886/ICPSR36684.v1	https://doi.org/10.3886/ICPSR36684.v1	Training Individuals Performing Lesion Tracing	Identifying and Tracing Lesions	Metadata	Normalization to a Standard Template, Intensity Normalization, and Defacing	Probabilistic Spatial Mapping of ATLAS Lesion Labels	31943	Functional Connectomes Project International Neuroimaging Data-Sharing Initiative	doi:10.15387/fcp_indi.atlas	http://dx.doi.org/10.15387/fcp_indi.atlas
c0009s0009t01	c0009s0009t01	Magnetic Resonance Imaging	Siemens Trio	Siemens	3	tesla	UO	UO:0000228	head	T1-weighted anatomical	1.0 x 1.0 x 1.0	millimeter	UO	UO:0000016	c0009s0009t01.nii.gz	ICPSR - Interuniversity Consortium for Political and Social Research	doi:10.3886/ICPSR36684.v1	https://doi.org/10.3886/ICPSR36684.v1	Training Individuals Performing Lesion Tracing	Identifying and Tracing Lesions	Metadata	Normalization to a Standard Template, Intensity Normalization, and Defacing	Probabilistic Spatial Mapping of ATLAS Lesion Labels	31944	Functional Connectomes Project International Neuroimaging Data-Sharing Initiative	doi:10.15387/fcp_indi.atlas	http://dx.doi.org/10.15387/fcp_indi.atlas
c0009s0010t01	c0009s0010t01	Magnetic Resonance Imaging	Siemens Trio	Siemens	3	tesla	UO	UO:0000228	head	T1-weighted anatomical	1.0 x 1.0 x 1.0	millimeter	UO	UO:0000016	c0009s0010t01.nii.gz	ICPSR - Interuniversity Consortium for Political and Social Research	doi:10.3886/ICPSR36684.v1	https://doi.org/10.3886/ICPSR36684.v1	Training Individuals Performing Lesion Tracing	Identifying and Tracing Lesions	Metadata	Normalization to a Standard Template, Intensity Normalization, and Defacing	Probabilistic Spatial Mapping of ATLAS Lesion Labels	31945	Functional Connectomes Project International Neuroimaging Data-Sharing Initiative	doi:10.15387/fcp_indi.atlas	http://dx.doi.org/10.15387/fcp_indi.atlas
c0009s0011t01	c0009s0011t01	Magnetic Resonance Imaging	Siemens Trio	Siemens	3	tesla	UO	UO:0000228	head	T1-weighted anatomical	1.0 x 1.0 x 1.0	millimeter	UO	UO:0000016	c0009s0011t01.nii.gz	ICPSR - Interuniversity Consortium for Political and Social Research	doi:10.3886/ICPSR36684.v1	https://doi.org/10.3886/ICPSR36684.v1	Training Individuals Performing Lesion Tracing	Identifying and Tracing Lesions	Metadata	Normalization to a Standard Template, Intensity Normalization, and Defacing	Probabilistic Spatial Mapping of ATLAS Lesion Labels	31946	Functional Connectomes Project International Neuroimaging Data-Sharing Initiative	doi:10.15387/fcp_indi.atlas	http://dx.doi.org/10.15387/fcp_indi.atlas
c0009s0012t01	c0009s0012t01	Magnetic Resonance Imaging	Siemens Trio	Siemens	3	tesla	UO	UO:0000228	head	T1-weighted anatomical	1.0 x 1.0 x 1.0	millimeter	UO	UO:0000016	c0009s0012t01.nii.gz	ICPSR - Interuniversity Consortium for Political and Social Research	doi:10.3886/ICPSR36684.v1	https://doi.org/10.3886/ICPSR36684.v1	Training Individuals Performing Lesion Tracing	Identifying and Tracing Lesions	Metadata	Normalization to a Standard Template, Intensity Normalization, and Defacing	Probabilistic Spatial Mapping of ATLAS Lesion Labels	31947	Functional Connectomes Project International Neuroimaging Data-Sharing Initiative	doi:10.15387/fcp_indi.atlas	http://dx.doi.org/10.15387/fcp_indi.atlas
c0010s0001t01	c0010s0001t01	Magnetic Resonance Imaging	GE 750 Discovery	General Electric	3	tesla	UO	UO:0000228	head	T1-weighted anatomical	1.0 x 1.0 x 1.0	millimeter	UO	UO:0000016	c0010s0001t01.nii.gz	ICPSR - Interuniversity Consortium for Political and Social Research	doi:10.3886/ICPSR36684.v1	https://doi.org/10.3886/ICPSR36684.v1
c0010s0002t01	c0010s0002t01	Magnetic Resonance Imaging	GE 750 Discovery	General Electric	3	tesla	UO	UO:0000228	head	T1-weighted anatomical	1.0 x 1.0 x 1.0	millimeter	UO	UO:0000016	c0010s0002t01.nii.gz	ICPSR - Interuniversity Consortium for Political and Social Research	doi:10.3886/ICPSR36684.v1	https://doi.org/10.3886/ICPSR36684.v1
c0010s0002t02	c0010s0002t02	Magnetic Resonance Imaging	GE 750 Discovery	General Electric	3	tesla	UO	UO:0000228	head	T1-weighted anatomical	1.0 x 1.0 x 1.0	millimeter	UO	UO:0000016	c0010s0002t02.nii.gz	ICPSR - Interuniversity Consortium for Political and Social Research	doi:10.3886/ICPSR36684.v1	https://doi.org/10.3886/ICPSR36684.v1
c0010s0003t01	c0010s0003t01	Magnetic Resonance Imaging	GE 750 Discovery	General Electric	3	tesla	UO	UO:0000228	head	T1-weighted anatomical	1.0 x 1.0 x 1.0	millimeter	UO	UO:0000016	c0010s0003t01.nii.gz	ICPSR - Interuniversity Consortium for Political and Social Research	doi:10.3886/ICPSR36684.v1	https://doi.org/10.3886/ICPSR36684.v1
c0010s0003t02	c0010s0003t02	Magnetic Resonance Imaging	GE 750 Discovery	General Electric	3	tesla	UO	UO:0000228	head	T1-weighted anatomical	1.0 x 1.0 x 1.0	millimeter	UO	UO:0000016	c0010s0003t02.nii.gz	ICPSR - Interuniversity Consortium for Political and Social Research	doi:10.3886/ICPSR36684.v1	https://doi.org/10.3886/ICPSR36684.v1
c0010s0004t01	c0010s0004t01	Magnetic Resonance Imaging	GE 750 Discovery	General Electric	3	tesla	UO	UO:0000228	head	T1-weighted anatomical	1.0 x 1.0 x 1.0	millimeter	UO	UO:0000016	c0010s0004t01.nii.gz	ICPSR - Interuniversity Consortium for Political and Social Research	doi:10.3886/ICPSR36684.v1	https://doi.org/10.3886/ICPSR36684.v1
c0010s0005t01	c0010s0005t01	Magnetic Resonance Imaging	GE 750 Discovery	General Electric	3	tesla	UO	UO:0000228	head	T1-weighted anatomical	1.0 x 1.0 x 1.0	millimeter	UO	UO:0000016	c0010s0005t01.nii.gz	ICPSR - Interuniversity Consortium for Political and Social Research	doi:10.3886/ICPSR36684.v1	https://doi.org/10.3886/ICPSR36684.v1	Training Individuals Performing Lesion Tracing	Identifying and Tracing Lesions	Metadata	Normalization to a Standard Template, Intensity Normalization, and Defacing	Probabilistic Spatial Mapping of ATLAS Lesion Labels	31948	Functional Connectomes Project International Neuroimaging Data-Sharing Initiative	doi:10.15387/fcp_indi.atlas	http://dx.doi.org/10.15387/fcp_indi.atlas
c0010s0005t02	c0010s0005t02	Magnetic Resonance Imaging	GE 750 Discovery	General Electric	3	tesla	UO	UO:0000228	head	T1-weighted anatomical	1.0 x 1.0 x 1.0	millimeter	UO	UO:0000016	c0010s0005t02.nii.gz	ICPSR - Interuniversity Consortium for Political and Social Research	doi:10.3886/ICPSR36684.v1	https://doi.org/10.3886/ICPSR36684.v1	Training Individuals Performing Lesion Tracing	Identifying and Tracing Lesions	Metadata	Normalization to a Standard Template, Intensity Normalization, and Defacing	Probabilistic Spatial Mapping of ATLAS Lesion Labels	31948	Functional Connectomes Project International Neuroimaging Data-Sharing Initiative	doi:10.15387/fcp_indi.atlas	http://dx.doi.org/10.15387/fcp_indi.atlas
c0010s0006t01	c0010s0006t01	Magnetic Resonance Imaging	GE 750 Discovery	General Electric	3	tesla	UO	UO:0000228	head	T1-weighted anatomical	1.0 x 1.0 x 1.0	millimeter	UO	UO:0000016	c0010s0006t01.nii.gz	ICPSR - Interuniversity Consortium for Political and Social Research	doi:10.3886/ICPSR36684.v1	https://doi.org/10.3886/ICPSR36684.v1	Training Individuals Performing Lesion Tracing	Identifying and Tracing Lesions	Metadata	Normalization to a Standard Template, Intensity Normalization, and Defacing	Probabilistic Spatial Mapping of ATLAS Lesion Labels	31949	Functional Connectomes Project International Neuroimaging Data-Sharing Initiative	doi:10.15387/fcp_indi.atlas	http://dx.doi.org/10.15387/fcp_indi.atlas
c0010s0007t01	c0010s0007t01	Magnetic Resonance Imaging	GE 750 Discovery	General Electric	3	tesla	UO	UO:0000228	head	T1-weighted anatomical	1.0 x 1.0 x 1.0	millimeter	UO	UO:0000016	c0010s0007t01.nii.gz	ICPSR - Interuniversity Consortium for Political and Social Research	doi:10.3886/ICPSR36684.v1	https://doi.org/10.3886/ICPSR36684.v1
c0010s0008t01	c0010s0008t01	Magnetic Resonance Imaging	GE 750 Discovery	General Electric	3	tesla	UO	UO:0000228	head	T1-weighted anatomical	1.0 x 1.0 x 1.0	millimeter	UO	UO:0000016	c0010s0008t01.nii.gz	ICPSR - Interuniversity Consortium for Political and Social Research	doi:10.3886/ICPSR36684.v1	https://doi.org/10.3886/ICPSR36684.v1
c0010s0009t01	c0010s0009t01	Magnetic Resonance Imaging	GE 750 Discovery	General Electric	3	tesla	UO	UO:0000228	head	T1-weighted anatomical	1.0 x 1.0 x 1.0	millimeter	UO	UO:0000016	c0010s0009t01.nii.gz	ICPSR - Interuniversity Consortium for Political and Social Research	doi:10.3886/ICPSR36684.v1	https://doi.org/10.3886/ICPSR36684.v1	Training Individuals Performing Lesion Tracing	Identifying and Tracing Lesions	Metadata	Normalization to a Standard Template, Intensity Normalization, and Defacing	Probabilistic Spatial Mapping of ATLAS Lesion Labels	31950	Functional Connectomes Project International Neuroimaging Data-Sharing Initiative	doi:10.15387/fcp_indi.atlas	http://dx.doi.org/10.15387/fcp_indi.atlas
c0010s0009t02	c0010s0009t02	Magnetic Resonance Imaging	GE 750 Discovery	General Electric	3	tesla	UO	UO:0000228	head	T1-weighted anatomical	1.0 x 1.0 x 1.0	millimeter	UO	UO:0000016	c0010s0009t02.nii.gz	ICPSR - Interuniversity Consortium for Political and Social Research	doi:10.3886/ICPSR36684.v1	https://doi.org/10.3886/ICPSR36684.v1	Training Individuals Performing Lesion Tracing	Identifying and Tracing Lesions	Metadata	Normalization to a Standard Template, Intensity Normalization, and Defacing	Probabilistic Spatial Mapping of ATLAS Lesion Labels	31950	Functional Connectomes Project International Neuroimaging Data-Sharing Initiative	doi:10.15387/fcp_indi.atlas	http://dx.doi.org/10.15387/fcp_indi.atlas
c0010s0010t01	c0010s0010t01	Magnetic Resonance Imaging	GE 750 Discovery	General Electric	3	tesla	UO	UO:0000228	head	T1-weighted anatomical	1.0 x 1.0 x 1.0	millimeter	UO	UO:0000016	c0010s0010t01.nii.gz	ICPSR - Interuniversity Consortium for Political and Social Research	doi:10.3886/ICPSR36684.v1	https://doi.org/10.3886/ICPSR36684.v1	Training Individuals Performing Lesion Tracing	Identifying and Tracing Lesions	Metadata	Normalization to a Standard Template, Intensity Normalization, and Defacing	Probabilistic Spatial Mapping of ATLAS Lesion Labels	31951	Functional Connectomes Project International Neuroimaging Data-Sharing Initiative	doi:10.15387/fcp_indi.atlas	http://dx.doi.org/10.15387/fcp_indi.atlas
c0010s0011t01	c0010s0011t01	Magnetic Resonance Imaging	GE 750 Discovery	General Electric	3	tesla	UO	UO:0000228	head	T1-weighted anatomical	1.0 x 1.0 x 1.0	millimeter	UO	UO:0000016	c0010s0011t01.nii.gz	ICPSR - Interuniversity Consortium for Political and Social Research	doi:10.3886/ICPSR36684.v1	https://doi.org/10.3886/ICPSR36684.v1
c0010s0011t02	c0010s0011t02	Magnetic Resonance Imaging	GE 750 Discovery	General Electric	3	tesla	UO	UO:0000228	head	T1-weighted anatomical	1.0 x 1.0 x 1.0	millimeter	UO	UO:0000016	c0010s0011t02.nii.gz	ICPSR - Interuniversity Consortium for Political and Social Research	doi:10.3886/ICPSR36684.v1	https://doi.org/10.3886/ICPSR36684.v1
c0010s0013t01	c0010s0013t01	Magnetic Resonance Imaging	GE 750 Discovery	General Electric	3	tesla	UO	UO:0000228	head	T1-weighted anatomical	1.0 x 1.0 x 1.0	millimeter	UO	UO:0000016	c0010s0013t01.nii.gz	ICPSR - Interuniversity Consortium for Political and Social Research	doi:10.3886/ICPSR36684.v1	https://doi.org/10.3886/ICPSR36684.v1	Training Individuals Performing Lesion Tracing	Identifying and Tracing Lesions	Metadata	Normalization to a Standard Template, Intensity Normalization, and Defacing	Probabilistic Spatial Mapping of ATLAS Lesion Labels	31952	Functional Connectomes Project International Neuroimaging Data-Sharing Initiative	doi:10.15387/fcp_indi.atlas	http://dx.doi.org/10.15387/fcp_indi.atlas
c0010s0013t02	c0010s0013t02	Magnetic Resonance Imaging	GE 750 Discovery	General Electric	3	tesla	UO	UO:0000228	head	T1-weighted anatomical	1.0 x 1.0 x 1.0	millimeter	UO	UO:0000016	c0010s0013t02.nii.gz	ICPSR - Interuniversity Consortium for Political and Social Research	doi:10.3886/ICPSR36684.v1	https://doi.org/10.3886/ICPSR36684.v1	Training Individuals Performing Lesion Tracing	Identifying and Tracing Lesions	Metadata	Normalization to a Standard Template, Intensity Normalization, and Defacing	Probabilistic Spatial Mapping of ATLAS Lesion Labels	31952	Functional Connectomes Project International Neuroimaging Data-Sharing Initiative	doi:10.15387/fcp_indi.atlas	http://dx.doi.org/10.15387/fcp_indi.atlas
c0010s0014t01	c0010s0014t01	Magnetic Resonance Imaging	GE 750 Discovery	General Electric	3	tesla	UO	UO:0000228	head	T1-weighted anatomical	1.0 x 1.0 x 1.0	millimeter	UO	UO:0000016	c0010s0014t01.nii.gz	ICPSR - Interuniversity Consortium for Political and Social Research	doi:10.3886/ICPSR36684.v1	https://doi.org/10.3886/ICPSR36684.v1	Training Individuals Performing Lesion Tracing	Identifying and Tracing Lesions	Metadata	Normalization to a Standard Template, Intensity Normalization, and Defacing	Probabilistic Spatial Mapping of ATLAS Lesion Labels	31953	Functional Connectomes Project International Neuroimaging Data-Sharing Initiative	doi:10.15387/fcp_indi.atlas	http://dx.doi.org/10.15387/fcp_indi.atlas
c0010s0015t01	c0010s0015t01	Magnetic Resonance Imaging	GE 750 Discovery	General Electric	3	tesla	UO	UO:0000228	head	T1-weighted anatomical	1.0 x 1.0 x 1.0	millimeter	UO	UO:0000016	c0010s0015t01.nii.gz	ICPSR - Interuniversity Consortium for Political and Social Research	doi:10.3886/ICPSR36684.v1	https://doi.org/10.3886/ICPSR36684.v1	Training Individuals Performing Lesion Tracing	Identifying and Tracing Lesions	Metadata	Normalization to a Standard Template, Intensity Normalization, and Defacing	Probabilistic Spatial Mapping of ATLAS Lesion Labels	31954	Functional Connectomes Project International Neuroimaging Data-Sharing Initiative	doi:10.15387/fcp_indi.atlas	http://dx.doi.org/10.15387/fcp_indi.atlas
c0010s0015t02	c0010s0015t02	Magnetic Resonance Imaging	GE 750 Discovery	General Electric	3	tesla	UO	UO:0000228	head	T1-weighted anatomical	1.0 x 1.0 x 1.0	millimeter	UO	UO:0000016	c0010s0015t02.nii.gz	ICPSR - Interuniversity Consortium for Political and Social Research	doi:10.3886/ICPSR36684.v1	https://doi.org/10.3886/ICPSR36684.v1	Training Individuals Performing Lesion Tracing	Identifying and Tracing Lesions	Metadata	Normalization to a Standard Template, Intensity Normalization, and Defacing	Probabilistic Spatial Mapping of ATLAS Lesion Labels	31954	Functional Connectomes Project International Neuroimaging Data-Sharing Initiative	doi:10.15387/fcp_indi.atlas	http://dx.doi.org/10.15387/fcp_indi.atlas
c0010s0016t01	c0010s0016t01	Magnetic Resonance Imaging	GE 750 Discovery	General Electric	3	tesla	UO	UO:0000228	head	T1-weighted anatomical	1.0 x 1.0 x 1.0	millimeter	UO	UO:0000016	c0010s0016t01.nii.gz	ICPSR - Interuniversity Consortium for Political and Social Research	doi:10.3886/ICPSR36684.v1	https://doi.org/10.3886/ICPSR36684.v1	Training Individuals Performing Lesion Tracing	Identifying and Tracing Lesions	Metadata	Normalization to a Standard Template, Intensity Normalization, and Defacing	Probabilistic Spatial Mapping of ATLAS Lesion Labels	31955	Functional Connectomes Project International Neuroimaging Data-Sharing Initiative	doi:10.15387/fcp_indi.atlas	http://dx.doi.org/10.15387/fcp_indi.atlas
c0010s0016t02	c0010s0016t02	Magnetic Resonance Imaging	GE 750 Discovery	General Electric	3	tesla	UO	UO:0000228	head	T1-weighted anatomical	1.0 x 1.0 x 1.0	millimeter	UO	UO:0000016	c0010s0016t02.nii.gz	ICPSR - Interuniversity Consortium for Political and Social Research	doi:10.3886/ICPSR36684.v1	https://doi.org/10.3886/ICPSR36684.v1	Training Individuals Performing Lesion Tracing	Identifying and Tracing Lesions	Metadata	Normalization to a Standard Template, Intensity Normalization, and Defacing	Probabilistic Spatial Mapping of ATLAS Lesion Labels	31955	Functional Connectomes Project International Neuroimaging Data-Sharing Initiative	doi:10.15387/fcp_indi.atlas	http://dx.doi.org/10.15387/fcp_indi.atlas
c0010s0018t01	c0010s0018t01	Magnetic Resonance Imaging	GE 750 Discovery	General Electric	3	tesla	UO	UO:0000228	head	T1-weighted anatomical	1.0 x 1.0 x 1.0	millimeter	UO	UO:0000016	c0010s0018t01.nii.gz	ICPSR - Interuniversity Consortium for Political and Social Research	doi:10.3886/ICPSR36684.v1	https://doi.org/10.3886/ICPSR36684.v1	Training Individuals Performing Lesion Tracing	Identifying and Tracing Lesions	Metadata	Normalization to a Standard Template, Intensity Normalization, and Defacing	Probabilistic Spatial Mapping of ATLAS Lesion Labels	31956	Functional Connectomes Project International Neuroimaging Data-Sharing Initiative	doi:10.15387/fcp_indi.atlas	http://dx.doi.org/10.15387/fcp_indi.atlas
c0010s0020t01	c0010s0020t01	Magnetic Resonance Imaging	GE 750 Discovery	General Electric	3	tesla	UO	UO:0000228	head	T1-weighted anatomical	1.0 x 1.0 x 1.0	millimeter	UO	UO:0000016	c0010s0020t01.nii.gz	ICPSR - Interuniversity Consortium for Political and Social Research	doi:10.3886/ICPSR36684.v1	https://doi.org/10.3886/ICPSR36684.v1	Training Individuals Performing Lesion Tracing	Identifying and Tracing Lesions	Metadata	Normalization to a Standard Template, Intensity Normalization, and Defacing	Probabilistic Spatial Mapping of ATLAS Lesion Labels	31957	Functional Connectomes Project International Neuroimaging Data-Sharing Initiative	doi:10.15387/fcp_indi.atlas	http://dx.doi.org/10.15387/fcp_indi.atlas
c0010s0020t02	c0010s0020t02	Magnetic Resonance Imaging	GE 750 Discovery	General Electric	3	tesla	UO	UO:0000228	head	T1-weighted anatomical	1.0 x 1.0 x 1.0	millimeter	UO	UO:0000016	c0010s0020t02.nii.gz	ICPSR - Interuniversity Consortium for Political and Social Research	doi:10.3886/ICPSR36684.v1	https://doi.org/10.3886/ICPSR36684.v1	Training Individuals Performing Lesion Tracing	Identifying and Tracing Lesions	Metadata	Normalization to a Standard Template, Intensity Normalization, and Defacing	Probabilistic Spatial Mapping of ATLAS Lesion Labels	31957	Functional Connectomes Project International Neuroimaging Data-Sharing Initiative	doi:10.15387/fcp_indi.atlas	http://dx.doi.org/10.15387/fcp_indi.atlas
c0010s0021t01	c0010s0021t01	Magnetic Resonance Imaging	GE 750 Discovery	General Electric	3	tesla	UO	UO:0000228	head	T1-weighted anatomical	1.0 x 1.0 x 1.0	millimeter	UO	UO:0000016	c0010s0021t01.nii.gz	ICPSR - Interuniversity Consortium for Political and Social Research	doi:10.3886/ICPSR36684.v1	https://doi.org/10.3886/ICPSR36684.v1	Training Individuals Performing Lesion Tracing	Identifying and Tracing Lesions	Metadata	Normalization to a Standard Template, Intensity Normalization, and Defacing	Probabilistic Spatial Mapping of ATLAS Lesion Labels	31958	Functional Connectomes Project International Neuroimaging Data-Sharing Initiative	doi:10.15387/fcp_indi.atlas	http://dx.doi.org/10.15387/fcp_indi.atlas
c0010s0022t01	c0010s0022t01	Magnetic Resonance Imaging	GE 750 Discovery	General Electric	3	tesla	UO	UO:0000228	head	T1-weighted anatomical	1.0 x 1.0 x 1.0	millimeter	UO	UO:0000016	c0010s0022t01.nii.gz	ICPSR - Interuniversity Consortium for Political and Social Research	doi:10.3886/ICPSR36684.v1	https://doi.org/10.3886/ICPSR36684.v1	Training Individuals Performing Lesion Tracing	Identifying and Tracing Lesions	Metadata	Normalization to a Standard Template, Intensity Normalization, and Defacing	Probabilistic Spatial Mapping of ATLAS Lesion Labels	31959	Functional Connectomes Project International Neuroimaging Data-Sharing Initiative	doi:10.15387/fcp_indi.atlas	http://dx.doi.org/10.15387/fcp_indi.atlas
c0010s0022t02	c0010s0022t02	Magnetic Resonance Imaging	GE 750 Discovery	General Electric	3	tesla	UO	UO:0000228	head	T1-weighted anatomical	1.0 x 1.0 x 1.0	millimeter	UO	UO:0000016	c0010s0022t02.nii.gz	ICPSR - Interuniversity Consortium for Political and Social Research	doi:10.3886/ICPSR36684.v1	https://doi.org/10.3886/ICPSR36684.v1	Training Individuals Performing Lesion Tracing	Identifying and Tracing Lesions	Metadata	Normalization to a Standard Template, Intensity Normalization, and Defacing	Probabilistic Spatial Mapping of ATLAS Lesion Labels	31959	Functional Connectomes Project International Neuroimaging Data-Sharing Initiative	doi:10.15387/fcp_indi.atlas	http://dx.doi.org/10.15387/fcp_indi.atlas
c0010s0024t01	c0010s0024t01	Magnetic Resonance Imaging	GE 750 Discovery	General Electric	3	tesla	UO	UO:0000228	head	T1-weighted anatomical	1.0 x 1.0 x 1.0	millimeter	UO	UO:0000016	c0010s0024t01.nii.gz	ICPSR - Interuniversity Consortium for Political and Social Research	doi:10.3886/ICPSR36684.v1	https://doi.org/10.3886/ICPSR36684.v1	Training Individuals Performing Lesion Tracing	Identifying and Tracing Lesions	Metadata	Normalization to a Standard Template, Intensity Normalization, and Defacing	Probabilistic Spatial Mapping of ATLAS Lesion Labels	31960	Functional Connectomes Project International Neuroimaging Data-Sharing Initiative	doi:10.15387/fcp_indi.atlas	http://dx.doi.org/10.15387/fcp_indi.atlas
c0010s0025t01	c0010s0025t01	Magnetic Resonance Imaging	GE 750 Discovery	General Electric	3	tesla	UO	UO:0000228	head	T1-weighted anatomical	1.0 x 1.0 x 1.0	millimeter	UO	UO:0000016	c0010s0025t01.nii.gz	ICPSR - Interuniversity Consortium for Political and Social Research	doi:10.3886/ICPSR36684.v1	https://doi.org/10.3886/ICPSR36684.v1	Training Individuals Performing Lesion Tracing	Identifying and Tracing Lesions	Metadata	Normalization to a Standard Template, Intensity Normalization, and Defacing	Probabilistic Spatial Mapping of ATLAS Lesion Labels	31961	Functional Connectomes Project International Neuroimaging Data-Sharing Initiative	doi:10.15387/fcp_indi.atlas	http://dx.doi.org/10.15387/fcp_indi.atlas
c0010s0025t02	c0010s0025t02	Magnetic Resonance Imaging	GE 750 Discovery	General Electric	3	tesla	UO	UO:0000228	head	T1-weighted anatomical	1.0 x 1.0 x 1.0	millimeter	UO	UO:0000016	c0010s0025t02.nii.gz	ICPSR - Interuniversity Consortium for Political and Social Research	doi:10.3886/ICPSR36684.v1	https://doi.org/10.3886/ICPSR36684.v1	Training Individuals Performing Lesion Tracing	Identifying and Tracing Lesions	Metadata	Normalization to a Standard Template, Intensity Normalization, and Defacing	Probabilistic Spatial Mapping of ATLAS Lesion Labels	31961	Functional Connectomes Project International Neuroimaging Data-Sharing Initiative	doi:10.15387/fcp_indi.atlas	http://dx.doi.org/10.15387/fcp_indi.atlas
c0010s0028t01	c0010s0028t01	Magnetic Resonance Imaging	GE 750 Discovery	General Electric	3	tesla	UO	UO:0000228	head	T1-weighted anatomical	1.0 x 1.0 x 1.0	millimeter	UO	UO:0000016	c0010s0028t01.nii.gz	ICPSR - Interuniversity Consortium for Political and Social Research	doi:10.3886/ICPSR36684.v1	https://doi.org/10.3886/ICPSR36684.v1	Training Individuals Performing Lesion Tracing	Identifying and Tracing Lesions	Metadata	Normalization to a Standard Template, Intensity Normalization, and Defacing	Probabilistic Spatial Mapping of ATLAS Lesion Labels	31962	Functional Connectomes Project International Neuroimaging Data-Sharing Initiative	doi:10.15387/fcp_indi.atlas	http://dx.doi.org/10.15387/fcp_indi.atlas
c0010s0029t01	c0010s0029t01	Magnetic Resonance Imaging	GE 750 Discovery	General Electric	3	tesla	UO	UO:0000228	head	T1-weighted anatomical	1.0 x 1.0 x 1.0	millimeter	UO	UO:0000016	c0010s0029t01.nii.gz	ICPSR - Interuniversity Consortium for Political and Social Research	doi:10.3886/ICPSR36684.v1	https://doi.org/10.3886/ICPSR36684.v1	Training Individuals Performing Lesion Tracing	Identifying and Tracing Lesions	Metadata	Normalization to a Standard Template, Intensity Normalization, and Defacing	Probabilistic Spatial Mapping of ATLAS Lesion Labels	31963	Functional Connectomes Project International Neuroimaging Data-Sharing Initiative	doi:10.15387/fcp_indi.atlas	http://dx.doi.org/10.15387/fcp_indi.atlas
c0010s0030t01	c0010s0030t01	Magnetic Resonance Imaging	GE 750 Discovery	General Electric	3	tesla	UO	UO:0000228	head	T1-weighted anatomical	1.0 x 1.0 x 1.0	millimeter	UO	UO:0000016	c0010s0030t01.nii.gz	ICPSR - Interuniversity Consortium for Political and Social Research	doi:10.3886/ICPSR36684.v1	https://doi.org/10.3886/ICPSR36684.v1
c0010s0031t01	c0010s0031t01	Magnetic Resonance Imaging	GE 750 Discovery	General Electric	3	tesla	UO	UO:0000228	head	T1-weighted anatomical	1.0 x 1.0 x 1.0	millimeter	UO	UO:0000016	c0010s0031t01.nii.gz	ICPSR - Interuniversity Consortium for Political and Social Research	doi:10.3886/ICPSR36684.v1	https://doi.org/10.3886/ICPSR36684.v1	Training Individuals Performing Lesion Tracing	Identifying and Tracing Lesions	Metadata	Normalization to a Standard Template, Intensity Normalization, and Defacing	Probabilistic Spatial Mapping of ATLAS Lesion Labels	31964	Functional Connectomes Project International Neuroimaging Data-Sharing Initiative	doi:10.15387/fcp_indi.atlas	http://dx.doi.org/10.15387/fcp_indi.atlas
c0010s0032t01	c0010s0032t01	Magnetic Resonance Imaging	GE 750 Discovery	General Electric	3	tesla	UO	UO:0000228	head	T1-weighted anatomical	1.0 x 1.0 x 1.0	millimeter	UO	UO:0000016	c0010s0032t01.nii.gz	ICPSR - Interuniversity Consortium for Political and Social Research	doi:10.3886/ICPSR36684.v1	https://doi.org/10.3886/ICPSR36684.v1	Training Individuals Performing Lesion Tracing	Identifying and Tracing Lesions	Metadata	Normalization to a Standard Template, Intensity Normalization, and Defacing	Probabilistic Spatial Mapping of ATLAS Lesion Labels	31965	Functional Connectomes Project International Neuroimaging Data-Sharing Initiative	doi:10.15387/fcp_indi.atlas	http://dx.doi.org/10.15387/fcp_indi.atlas
c0010s0034t01	c0010s0034t01	Magnetic Resonance Imaging	GE 750 Discovery	General Electric	3	tesla	UO	UO:0000228	head	T1-weighted anatomical	1.0 x 1.0 x 1.0	millimeter	UO	UO:0000016	c0010s0034t01.nii.gz	ICPSR - Interuniversity Consortium for Political and Social Research	doi:10.3886/ICPSR36684.v1	https://doi.org/10.3886/ICPSR36684.v1	Training Individuals Performing Lesion Tracing	Identifying and Tracing Lesions	Metadata	Normalization to a Standard Template, Intensity Normalization, and Defacing	Probabilistic Spatial Mapping of ATLAS Lesion Labels	31966	Functional Connectomes Project International Neuroimaging Data-Sharing Initiative	doi:10.15387/fcp_indi.atlas	http://dx.doi.org/10.15387/fcp_indi.atlas
c0010s0037t01	c0010s0037t01	Magnetic Resonance Imaging	GE 750 Discovery	General Electric	3	tesla	UO	UO:0000228	head	T1-weighted anatomical	1.0 x 1.0 x 1.0	millimeter	UO	UO:0000016	c0010s0037t01.nii.gz	ICPSR - Interuniversity Consortium for Political and Social Research	doi:10.3886/ICPSR36684.v1	https://doi.org/10.3886/ICPSR36684.v1	Training Individuals Performing Lesion Tracing	Identifying and Tracing Lesions	Metadata	Normalization to a Standard Template, Intensity Normalization, and Defacing	Probabilistic Spatial Mapping of ATLAS Lesion Labels	31967	Functional Connectomes Project International Neuroimaging Data-Sharing Initiative	doi:10.15387/fcp_indi.atlas	http://dx.doi.org/10.15387/fcp_indi.atlas
c0010s0038t01	c0010s0038t01	Magnetic Resonance Imaging	GE 750 Discovery	General Electric	3	tesla	UO	UO:0000228	head	T1-weighted anatomical	1.0 x 1.0 x 1.0	millimeter	UO	UO:0000016	c0010s0038t01.nii.gz	ICPSR - Interuniversity Consortium for Political and Social Research	doi:10.3886/ICPSR36684.v1	https://doi.org/10.3886/ICPSR36684.v1	Training Individuals Performing Lesion Tracing	Identifying and Tracing Lesions	Metadata	Normalization to a Standard Template, Intensity Normalization, and Defacing	Probabilistic Spatial Mapping of ATLAS Lesion Labels	31968	Functional Connectomes Project International Neuroimaging Data-Sharing Initiative	doi:10.15387/fcp_indi.atlas	http://dx.doi.org/10.15387/fcp_indi.atlas
c0010s0040t01	c0010s0040t01	Magnetic Resonance Imaging	GE 750 Discovery	General Electric	3	tesla	UO	UO:0000228	head	T1-weighted anatomical	1.0 x 1.0 x 1.0	millimeter	UO	UO:0000016	c0010s0040t01.nii.gz	ICPSR - Interuniversity Consortium for Political and Social Research	doi:10.3886/ICPSR36684.v1	https://doi.org/10.3886/ICPSR36684.v1	Training Individuals Performing Lesion Tracing	Identifying and Tracing Lesions	Metadata	Normalization to a Standard Template, Intensity Normalization, and Defacing	Probabilistic Spatial Mapping of ATLAS Lesion Labels	31969	Functional Connectomes Project International Neuroimaging Data-Sharing Initiative	doi:10.15387/fcp_indi.atlas	http://dx.doi.org/10.15387/fcp_indi.atlas
c0010s0041t01	c0010s0041t01	Magnetic Resonance Imaging	GE 750 Discovery	General Electric	3	tesla	UO	UO:0000228	head	T1-weighted anatomical	1.0 x 1.0 x 1.0	millimeter	UO	UO:0000016	c0010s0041t01.nii.gz	ICPSR - Interuniversity Consortium for Political and Social Research	doi:10.3886/ICPSR36684.v1	https://doi.org/10.3886/ICPSR36684.v1	Training Individuals Performing Lesion Tracing	Identifying and Tracing Lesions	Metadata	Normalization to a Standard Template, Intensity Normalization, and Defacing	Probabilistic Spatial Mapping of ATLAS Lesion Labels	31970	Functional Connectomes Project International Neuroimaging Data-Sharing Initiative	doi:10.15387/fcp_indi.atlas	http://dx.doi.org/10.15387/fcp_indi.atlas
c0010s0042t01	c0010s0042t01	Magnetic Resonance Imaging	GE 750 Discovery	General Electric	3	tesla	UO	UO:0000228	head	T1-weighted anatomical	1.0 x 1.0 x 1.0	millimeter	UO	UO:0000016	c0010s0042t01.nii.gz	ICPSR - Interuniversity Consortium for Political and Social Research	doi:10.3886/ICPSR36684.v1	https://doi.org/10.3886/ICPSR36684.v1
c0010s0043t01	c0010s0043t01	Magnetic Resonance Imaging	GE 750 Discovery	General Electric	3	tesla	UO	UO:0000228	head	T1-weighted anatomical	1.0 x 1.0 x 1.0	millimeter	UO	UO:0000016	c0010s0043t01.nii.gz	ICPSR - Interuniversity Consortium for Political and Social Research	doi:10.3886/ICPSR36684.v1	https://doi.org/10.3886/ICPSR36684.v1	Training Individuals Performing Lesion Tracing	Identifying and Tracing Lesions	Metadata	Normalization to a Standard Template, Intensity Normalization, and Defacing	Probabilistic Spatial Mapping of ATLAS Lesion Labels	31971	Functional Connectomes Project International Neuroimaging Data-Sharing Initiative	doi:10.15387/fcp_indi.atlas	http://dx.doi.org/10.15387/fcp_indi.atlas
c0010s0044t01	c0010s0044t01	Magnetic Resonance Imaging	GE 750 Discovery	General Electric	3	tesla	UO	UO:0000228	head	T1-weighted anatomical	1.0 x 1.0 x 1.0	millimeter	UO	UO:0000016	c0010s0044t01.nii.gz	ICPSR - Interuniversity Consortium for Political and Social Research	doi:10.3886/ICPSR36684.v1	https://doi.org/10.3886/ICPSR36684.v1	Training Individuals Performing Lesion Tracing	Identifying and Tracing Lesions	Metadata	Normalization to a Standard Template, Intensity Normalization, and Defacing	Probabilistic Spatial Mapping of ATLAS Lesion Labels	31972	Functional Connectomes Project International Neuroimaging Data-Sharing Initiative	doi:10.15387/fcp_indi.atlas	http://dx.doi.org/10.15387/fcp_indi.atlas
c0010s0044t02	c0010s0044t02	Magnetic Resonance Imaging	GE 750 Discovery	General Electric	3	tesla	UO	UO:0000228	head	T1-weighted anatomical	1.0 x 1.0 x 1.0	millimeter	UO	UO:0000016	c0010s0044t02.nii.gz	ICPSR - Interuniversity Consortium for Political and Social Research	doi:10.3886/ICPSR36684.v1	https://doi.org/10.3886/ICPSR36684.v1	Training Individuals Performing Lesion Tracing	Identifying and Tracing Lesions	Metadata	Normalization to a Standard Template, Intensity Normalization, and Defacing	Probabilistic Spatial Mapping of ATLAS Lesion Labels	31972	Functional Connectomes Project International Neuroimaging Data-Sharing Initiative	doi:10.15387/fcp_indi.atlas	http://dx.doi.org/10.15387/fcp_indi.atlas
c0010s0046t01	c0010s0046t01	Magnetic Resonance Imaging	GE 750 Discovery	General Electric	3	tesla	UO	UO:0000228	head	T1-weighted anatomical	1.0 x 1.0 x 1.0	millimeter	UO	UO:0000016	c0010s0046t01.nii.gz	ICPSR - Interuniversity Consortium for Political and Social Research	doi:10.3886/ICPSR36684.v1	https://doi.org/10.3886/ICPSR36684.v1	Training Individuals Performing Lesion Tracing	Identifying and Tracing Lesions	Metadata	Normalization to a Standard Template, Intensity Normalization, and Defacing	Probabilistic Spatial Mapping of ATLAS Lesion Labels	31973	Functional Connectomes Project International Neuroimaging Data-Sharing Initiative	doi:10.15387/fcp_indi.atlas	http://dx.doi.org/10.15387/fcp_indi.atlas
c0011s0001t01	c0011s0001t01	Magnetic Resonance Imaging	Siemens Trio	Siemens	3	tesla	UO	UO:0000228	head	T1-weighted anatomical	1.0 x 1.0 x 1.0	millimeter	UO	UO:0000016	c0011s0001t01.nii.gz	ICPSR - Interuniversity Consortium for Political and Social Research	doi:10.3886/ICPSR36684.v1	https://doi.org/10.3886/ICPSR36684.v1	Training Individuals Performing Lesion Tracing	Identifying and Tracing Lesions	Metadata	Normalization to a Standard Template, Intensity Normalization, and Defacing	Probabilistic Spatial Mapping of ATLAS Lesion Labels	31974	Functional Connectomes Project International Neuroimaging Data-Sharing Initiative	doi:10.15387/fcp_indi.atlas	http://dx.doi.org/10.15387/fcp_indi.atlas
c0011s0002t01	c0011s0002t01	Magnetic Resonance Imaging	Siemens Trio	Siemens	3	tesla	UO	UO:0000228	head	T1-weighted anatomical	1.0 x 1.0 x 1.0	millimeter	UO	UO:0000016	c0011s0002t01.nii.gz	ICPSR - Interuniversity Consortium for Political and Social Research	doi:10.3886/ICPSR36684.v1	https://doi.org/10.3886/ICPSR36684.v1	Training Individuals Performing Lesion Tracing	Identifying and Tracing Lesions	Metadata	Normalization to a Standard Template, Intensity Normalization, and Defacing	Probabilistic Spatial Mapping of ATLAS Lesion Labels	31975	Functional Connectomes Project International Neuroimaging Data-Sharing Initiative	doi:10.15387/fcp_indi.atlas	http://dx.doi.org/10.15387/fcp_indi.atlas
c0011s0003t01	c0011s0003t01	Magnetic Resonance Imaging	Siemens Trio	Siemens	3	tesla	UO	UO:0000228	head	T1-weighted anatomical	1.0 x 1.0 x 1.0	millimeter	UO	UO:0000016	c0011s0003t01.nii.gz	ICPSR - Interuniversity Consortium for Political and Social Research	doi:10.3886/ICPSR36684.v1	https://doi.org/10.3886/ICPSR36684.v1	Training Individuals Performing Lesion Tracing	Identifying and Tracing Lesions	Metadata	Normalization to a Standard Template, Intensity Normalization, and Defacing	Probabilistic Spatial Mapping of ATLAS Lesion Labels	31976	Functional Connectomes Project International Neuroimaging Data-Sharing Initiative	doi:10.15387/fcp_indi.atlas	http://dx.doi.org/10.15387/fcp_indi.atlas
c0011s0004t01	c0011s0004t01	Magnetic Resonance Imaging	Siemens Trio	Siemens	3	tesla	UO	UO:0000228	head	T1-weighted anatomical	1.0 x 1.0 x 1.0	millimeter	UO	UO:0000016	c0011s0004t01.nii.gz	ICPSR - Interuniversity Consortium for Political and Social Research	doi:10.3886/ICPSR36684.v1	https://doi.org/10.3886/ICPSR36684.v1	Training Individuals Performing Lesion Tracing	Identifying and Tracing Lesions	Metadata	Normalization to a Standard Template, Intensity Normalization, and Defacing	Probabilistic Spatial Mapping of ATLAS Lesion Labels	31977	Functional Connectomes Project International Neuroimaging Data-Sharing Initiative	doi:10.15387/fcp_indi.atlas	http://dx.doi.org/10.15387/fcp_indi.atlas
c0011s0005t01	c0011s0005t01	Magnetic Resonance Imaging	Siemens Trio	Siemens	3	tesla	UO	UO:0000228	head	T1-weighted anatomical	1.0 x 1.0 x 1.0	millimeter	UO	UO:0000016	c0011s0005t01.nii.gz	ICPSR - Interuniversity Consortium for Political and Social Research	doi:10.3886/ICPSR36684.v1	https://doi.org/10.3886/ICPSR36684.v1
c0011s0006t01	c0011s0006t01	Magnetic Resonance Imaging	Siemens Trio	Siemens	3	tesla	UO	UO:0000228	head	T1-weighted anatomical	1.0 x 1.0 x 1.0	millimeter	UO	UO:0000016	c0011s0006t01.nii.gz	ICPSR - Interuniversity Consortium for Political and Social Research	doi:10.3886/ICPSR36684.v1	https://doi.org/10.3886/ICPSR36684.v1	Training Individuals Performing Lesion Tracing	Identifying and Tracing Lesions	Metadata	Normalization to a Standard Template, Intensity Normalization, and Defacing	Probabilistic Spatial Mapping of ATLAS Lesion Labels	31978	Functional Connectomes Project International Neuroimaging Data-Sharing Initiative	doi:10.15387/fcp_indi.atlas	http://dx.doi.org/10.15387/fcp_indi.atlas
c0011s0007t01	c0011s0007t01	Magnetic Resonance Imaging	Siemens Trio	Siemens	3	tesla	UO	UO:0000228	head	T1-weighted anatomical	1.0 x 1.0 x 1.0	millimeter	UO	UO:0000016	c0011s0007t01.nii.gz	ICPSR - Interuniversity Consortium for Political and Social Research	doi:10.3886/ICPSR36684.v1	https://doi.org/10.3886/ICPSR36684.v1	Training Individuals Performing Lesion Tracing	Identifying and Tracing Lesions	Metadata	Normalization to a Standard Template, Intensity Normalization, and Defacing	Probabilistic Spatial Mapping of ATLAS Lesion Labels	31979	Functional Connectomes Project International Neuroimaging Data-Sharing Initiative	doi:10.15387/fcp_indi.atlas	http://dx.doi.org/10.15387/fcp_indi.atlas
c0011s0008t01	c0011s0008t01	Magnetic Resonance Imaging	Siemens Trio	Siemens	3	tesla	UO	UO:0000228	head	T1-weighted anatomical	1.0 x 1.0 x 1.0	millimeter	UO	UO:0000016	c0011s0008t01.nii.gz	ICPSR - Interuniversity Consortium for Political and Social Research	doi:10.3886/ICPSR36684.v1	https://doi.org/10.3886/ICPSR36684.v1	Training Individuals Performing Lesion Tracing	Identifying and Tracing Lesions	Metadata	Normalization to a Standard Template, Intensity Normalization, and Defacing	Probabilistic Spatial Mapping of ATLAS Lesion Labels	31980	Functional Connectomes Project International Neuroimaging Data-Sharing Initiative	doi:10.15387/fcp_indi.atlas	http://dx.doi.org/10.15387/fcp_indi.atlas
c0011s0009t01	c0011s0009t01	Magnetic Resonance Imaging	Siemens Trio	Siemens	3	tesla	UO	UO:0000228	head	T1-weighted anatomical	1.0 x 1.0 x 1.0	millimeter	UO	UO:0000016	c0011s0009t01.nii.gz	ICPSR - Interuniversity Consortium for Political and Social Research	doi:10.3886/ICPSR36684.v1	https://doi.org/10.3886/ICPSR36684.v1	Training Individuals Performing Lesion Tracing	Identifying and Tracing Lesions	Metadata	Normalization to a Standard Template, Intensity Normalization, and Defacing	Probabilistic Spatial Mapping of ATLAS Lesion Labels	31981	Functional Connectomes Project International Neuroimaging Data-Sharing Initiative	doi:10.15387/fcp_indi.atlas	http://dx.doi.org/10.15387/fcp_indi.atlas
c0011s0010t01	c0011s0010t01	Magnetic Resonance Imaging	Siemens Trio	Siemens	3	tesla	UO	UO:0000228	head	T1-weighted anatomical	1.0 x 1.0 x 1.0	millimeter	UO	UO:0000016	c0011s0010t01.nii.gz	ICPSR - Interuniversity Consortium for Political and Social Research	doi:10.3886/ICPSR36684.v1	https://doi.org/10.3886/ICPSR36684.v1	Training Individuals Performing Lesion Tracing	Identifying and Tracing Lesions	Metadata	Normalization to a Standard Template, Intensity Normalization, and Defacing	Probabilistic Spatial Mapping of ATLAS Lesion Labels	31982	Functional Connectomes Project International Neuroimaging Data-Sharing Initiative	doi:10.15387/fcp_indi.atlas	http://dx.doi.org/10.15387/fcp_indi.atlas
c0011s0011t01	c0011s0011t01	Magnetic Resonance Imaging	Siemens Trio	Siemens	3	tesla	UO	UO:0000228	head	T1-weighted anatomical	1.0 x 1.0 x 1.0	millimeter	UO	UO:0000016	c0011s0011t01.nii.gz	ICPSR - Interuniversity Consortium for Political and Social Research	doi:10.3886/ICPSR36684.v1	https://doi.org/10.3886/ICPSR36684.v1	Training Individuals Performing Lesion Tracing	Identifying and Tracing Lesions	Metadata	Normalization to a Standard Template, Intensity Normalization, and Defacing	Probabilistic Spatial Mapping of ATLAS Lesion Labels	31983	Functional Connectomes Project International Neuroimaging Data-Sharing Initiative	doi:10.15387/fcp_indi.atlas	http://dx.doi.org/10.15387/fcp_indi.atlas
c0011s0012t01	c0011s0012t01	Magnetic Resonance Imaging	Siemens Trio	Siemens	3	tesla	UO	UO:0000228	head	T1-weighted anatomical	1.0 x 1.0 x 1.0	millimeter	UO	UO:0000016	c0011s0012t01.nii.gz	ICPSR - Interuniversity Consortium for Political and Social Research	doi:10.3886/ICPSR36684.v1	https://doi.org/10.3886/ICPSR36684.v1	Training Individuals Performing Lesion Tracing	Identifying and Tracing Lesions	Metadata	Normalization to a Standard Template, Intensity Normalization, and Defacing	Probabilistic Spatial Mapping of ATLAS Lesion Labels	31984	Functional Connectomes Project International Neuroimaging Data-Sharing Initiative	doi:10.15387/fcp_indi.atlas	http://dx.doi.org/10.15387/fcp_indi.atlas
c0011s0013t01	c0011s0013t01	Magnetic Resonance Imaging	Siemens Trio	Siemens	3	tesla	UO	UO:0000228	head	T1-weighted anatomical	1.0 x 1.0 x 1.0	millimeter	UO	UO:0000016	c0011s0013t01.nii.gz	ICPSR - Interuniversity Consortium for Political and Social Research	doi:10.3886/ICPSR36684.v1	https://doi.org/10.3886/ICPSR36684.v1	Training Individuals Performing Lesion Tracing	Identifying and Tracing Lesions	Metadata	Normalization to a Standard Template, Intensity Normalization, and Defacing	Probabilistic Spatial Mapping of ATLAS Lesion Labels	31985	Functional Connectomes Project International Neuroimaging Data-Sharing Initiative	doi:10.15387/fcp_indi.atlas	http://dx.doi.org/10.15387/fcp_indi.atlas
c0011s0014t01	c0011s0014t01	Magnetic Resonance Imaging	Siemens Trio	Siemens	3	tesla	UO	UO:0000228	head	T1-weighted anatomical	1.0 x 1.0 x 1.0	millimeter	UO	UO:0000016	c0011s0014t01.nii.gz	ICPSR - Interuniversity Consortium for Political and Social Research	doi:10.3886/ICPSR36684.v1	https://doi.org/10.3886/ICPSR36684.v1	Training Individuals Performing Lesion Tracing	Identifying and Tracing Lesions	Metadata	Normalization to a Standard Template, Intensity Normalization, and Defacing	Probabilistic Spatial Mapping of ATLAS Lesion Labels	31986	Functional Connectomes Project International Neuroimaging Data-Sharing Initiative	doi:10.15387/fcp_indi.atlas	http://dx.doi.org/10.15387/fcp_indi.atlas
c0011s0015t01	c0011s0015t01	Magnetic Resonance Imaging	Siemens Trio	Siemens	3	tesla	UO	UO:0000228	head	T1-weighted anatomical	1.0 x 1.0 x 1.0	millimeter	UO	UO:0000016	c0011s0015t01.nii.gz	ICPSR - Interuniversity Consortium for Political and Social Research	doi:10.3886/ICPSR36684.v1	https://doi.org/10.3886/ICPSR36684.v1	Training Individuals Performing Lesion Tracing	Identifying and Tracing Lesions	Metadata	Normalization to a Standard Template, Intensity Normalization, and Defacing	Probabilistic Spatial Mapping of ATLAS Lesion Labels	31987	Functional Connectomes Project International Neuroimaging Data-Sharing Initiative	doi:10.15387/fcp_indi.atlas	http://dx.doi.org/10.15387/fcp_indi.atlas
