# Supplementary material for: A large, open source dataset of stroke anatomical brain images and manual lesion segmentations
Source: Sci Data. 2018 Feb 20;5:180011. doi: 10.1038/sdata.2018.11 (PMC5819480; doi:10.1038/sdata.2018.11)
Supplement: Supplementary Information [file sdata201811-s2.xlsx]

## Sheet: Sheet1
Cohort 1 - 1.5 T GE Signa	Cohort 2 - 1.5T GE Signa	Cohort 3A - 3T GE 750 Discovery (c0003s0029t01 and before)	Cohort 3B - 3T GE Signa HD-X (c0003s0030t01 and onward)	Cohort 4 - 3T GE Signa Excite	Cohort 5 - 3T Siemens Trio	Cohort 6 - 3T Siemens Trio	Cohort 7 - 3T Phillips Achieva	Cohort 8 - 3T Siemens Trio	Cohort 9 - 3T Siemens Trio	Cohort 10 - 3T GE 750 Discovery	Cohort 11 - 3T Siemens Trio
sizeof_hdr 348	sizeof_hdr 348	sizeof_hdr 348	sizeof_hdr 348	sizeof_hdr 348	sizeof_hdr 348	sizeof_hdr 348	sizeof_hdr 348	sizeof_hdr 348	sizeof_hdr 348	sizeof_hdr 348	sizeof_hdr 348
data_type INT16	data_type INT16	data_type INT16	data_type INT16	data_type INT16	data_type INT16	data_type INT16	data_type INT16	data_type INT16	data_type INT16	data_type UINT8	data_type INT16
dim0 3	dim0 3	dim0 3	dim0 3	dim0 3	dim0 3	dim0 3	dim0 3	dim0 3	dim0 3	dim0 3	dim0 3
dim1 256	dim1 256	dim1 256	dim1 256	dim1 173	dim1 255	dim1 254	dim1 256	dim1 176	dim1 254	dim1 256	dim1 254
dim2 256	dim2 256	dim2 256	dim2 256	dim2 213	dim2 208	dim2 208	dim2 256	dim2 236	dim2 208	dim2 256	dim2 208
dim3 120	dim3 120	dim3 188	dim3 176	dim3 181	dim3 200	dim3 200	dim3 150	dim3 148	dim3 154	dim3 256	dim3 200
dim4 1	dim4 1	dim4 1	dim4 1	dim4 1	dim4 1	dim4 1	dim4 1	dim4 1	dim4 1	dim4 1	dim4 1
dim5 1	dim5 1	dim5 1	dim5 1	dim5 1	dim5 1	dim5 1	dim5 0	dim5 1	dim5 1	dim5 1	dim5 1
dim6 1	dim6 1	dim6 1	dim6 1	dim6 1	dim6 1	dim6 1	dim6 0	dim6 1	dim6 1	dim6 1	dim6 1
dim7 1	dim7 1	dim7 1	dim7 1	dim7 1	dim7 1	dim7 1	dim7 0	dim7 1	dim7 1	dim7 1	dim7 1
vox_units mm	vox_units mm	vox_units mm	vox_units mm	vox_units mm	vox_units mm	vox_units mm	vox_units mm	vox_units mm	vox_units mm	vox_units mm	vox_units mm
time_units s	time_units s	time_units s	time_units s	time_units s	time_units s	time_units s	time_units s	time_units s	time_units s	time_units s	time_units s
datatype 4	datatype 4	datatype 4	datatype 4	datatype 4	datatype 4	datatype 4	datatype 4	datatype 4	datatype 4	datatype 2	datatype 4
nbyper 2	nbyper 2	nbyper 2	nbyper 2	nbyper 2	nbyper 2	nbyper 2	nbyper 2	nbyper 2	nbyper 2	nbyper 1	nbyper 2
bitpix 16	bitpix 16	bitpix 16	bitpix 16	bitpix 16	bitpix 16	bitpix 16	bitpix 16	bitpix 16	bitpix 16	bitpix 8	bitpix 16
pixdim0 0.000000	pixdim0 0.000000	pixdim0 0.000000	pixdim0 0.000000	pixdim0 0.000000	pixdim0 0.000000	pixdim0 0.000000	pixdim0 0.000000	pixdim0 0.000000	pixdim0 0.000000	pixdim0 0.000000	pixdim0 0.000000
pixdim1 0.937500	pixdim1 0.937500	pixdim1 1.000000	pixdim1 1.000000	pixdim1 1.000000	pixdim1 1.000000	pixdim1 1.000000	pixdim1 1.000000	pixdim1 1.000000	pixdim1 1.000000	pixdim1 1.000000	pixdim1 1.000000
pixdim2 0.937500	pixdim2 0.937500	pixdim2 1.000000	pixdim2 1.000000	pixdim2 1.000000	pixdim2 1.000000	pixdim2 1.000000	pixdim2 1.000000	pixdim2 1.000000	pixdim2 1.000000	pixdim2 1.000000	pixdim2 1.000000
pixdim3 3.000000	pixdim3 3.000000	pixdim3 1.000000	pixdim3 1.000000	pixdim3 1.000000	pixdim3 1.000000	pixdim3 1.000000	pixdim3 1.000000	pixdim3 1.000000	pixdim3 1.000000	pixdim3 1.000000	pixdim3 1.000000
pixdim4 0.000000	pixdim4 0.000000	pixdim4 0.008136	pixdim4 0.007796	pixdim4 0.008832	pixdim4 2.530000	pixdim4 2.530000	pixdim4 0.000000	pixdim4 2.300000	pixdim4 2.530000	pixdim4 0.000000	pixdim4 2.530000
pixdim5 1.000000	pixdim5 1.000000	pixdim5 1.000000	pixdim5 1.000000	pixdim5 1.000000	pixdim5 1.000000	pixdim5 1.000000	pixdim5 0.000000	pixdim5 1.000000	pixdim5 1.000000	pixdim5 0.000000	pixdim5 1.000000
pixdim6 1.000000	pixdim6 1.000000	pixdim6 1.000000	pixdim6 1.000000	pixdim6 1.000000	pixdim6 1.000000	pixdim6 1.000000	pixdim6 0.000000	pixdim6 1.000000	pixdim6 1.000000	pixdim6 0.000000	pixdim6 1.000000
pixdim7 1.000000	pixdim7 1.000000	pixdim7 47332.000000	pixdim7 46445.000000	pixdim7 60399.000000	pixdim7 44063.410156	pixdim7 41986.738281	pixdim7 0.000000	pixdim7 57217.003906	pixdim7 1.000000	pixdim7 0.000000	pixdim7 1.000000
vox_offset 352	vox_offset 352	vox_offset 352	vox_offset 352	vox_offset 352	vox_offset 352	vox_offset 352	vox_offset 352	vox_offset 352	vox_offset 352	vox_offset 352	vox_offset 352
cal_max 0.0000	cal_max 0.0000	cal_max 0.0000	cal_max 0.0000	cal_max 0.0000	cal_max 0.0000	cal_max 0.0000	cal_max 0.0000	cal_max 0.0000	cal_max 0.0000	cal_max 0.0000	cal_max 0.0000
cal_min 0.0000	cal_min 0.0000	cal_min 0.0000	cal_min 0.0000	cal_min 0.0000	cal_min 0.0000	cal_min 0.0000	cal_min 0.0000	cal_min 0.0000	cal_min 0.0000	cal_min 0.0000	cal_min 0.0000
scl_slope 1.000000	scl_slope 1.000000	scl_slope 1.000000	scl_slope 1.000000	scl_slope 1.000000	scl_slope 1.000000	scl_slope 1.000000	scl_slope 1.000000	scl_slope 1.000000	scl_slope 1.000000	scl_slope 1.000000	scl_slope 1.000000
scl_inter 0.000000	scl_inter 0.000000	scl_inter 0.000000	scl_inter 0.000000	scl_inter 0.000000	scl_inter 0.000000	scl_inter 0.000000	scl_inter 0.000000	scl_inter 0.000000	scl_inter 0.000000	scl_inter 0.000000	scl_inter 0.000000
phase_dim 0	phase_dim 0	phase_dim 0	phase_dim 0	phase_dim 0	phase_dim 0	phase_dim 0	phase_dim 0	phase_dim 0	phase_dim 0	phase_dim 0	phase_dim 0
freq_dim 0	freq_dim 0	freq_dim 0	freq_dim 0	freq_dim 0	freq_dim 0	freq_dim 0	freq_dim 0	freq_dim 0	freq_dim 0	freq_dim 0	freq_dim 0
slice_dim 0	slice_dim 0	slice_dim 0	slice_dim 0	slice_dim 0	slice_dim 0	slice_dim 0	slice_dim 0	slice_dim 3	slice_dim 0	slice_dim 0	slice_dim 0
slice_name Unknown	slice_name Unknown	slice_name Unknown	slice_name Unknown	slice_name Unknown	slice_name Unknown	slice_name Unknown	slice_name Unknown	slice_name sequential_increasing	slice_name Unknown	slice_name Unknown	slice_name Unknown
slice_code 0	slice_code 0	slice_code 0	slice_code 0	slice_code 0	slice_code 0	slice_code 0	slice_code 0	slice_code 1	slice_code 0	slice_code 0	slice_code 0
slice_start 0	slice_start 0	slice_start 0	slice_start 0	slice_start 0	slice_start 0	slice_start 0	slice_start 0	slice_start 0	slice_start 0	slice_start 0	slice_start 0
slice_end 0	slice_end 0	slice_end 0	slice_end 0	slice_end 0	slice_end 0	slice_end 0	slice_end 0	slice_end 175	slice_end 0	slice_end 0	slice_end 0
slice_duration 0.000000	slice_duration 0.000000	slice_duration 0.000000	slice_duration 0.000000	slice_duration 0.000000	slice_duration 0.000000	slice_duration 0.000000	slice_duration 0.000000	slice_duration 0.000000	slice_duration 0.000000	slice_duration 0.000000	slice_duration 0.000000
time_offset 0.000000	time_offset 0.000000	time_offset 0.000000	time_offset 0.000000	time_offset 0.000000	time_offset 0.000000	time_offset 0.000000	time_offset 0.000000	time_offset 0.000000	time_offset 0.000000	time_offset 0.000000	time_offset 0.000000
intent Unknown	intent Unknown	intent Unknown	intent Unknown	intent Unknown	intent Unknown	intent Unknown	intent Unknown	intent Unknown	intent Unknown	intent Unknown	intent Unknown
intent_code 0	intent_code 0	intent_code 0	intent_code 0	intent_code 0	intent_code 0	intent_code 0	intent_code 0	intent_code 0	intent_code 0	intent_code 0	intent_code 0
intent_name	intent_name	intent_name	intent_name	intent_name	intent_name	intent_name	intent_name	intent_name	intent_name	intent_name	intent_name
intent_p1 0.000000	intent_p1 0.000000	intent_p1 0.000000	intent_p1 0.000000	intent_p1 0.000000	intent_p1 0.000000	intent_p1 0.000000	intent_p1 0.000000	intent_p1 0.000000	intent_p1 0.000000	intent_p1 0.000000	intent_p1 0.000000
intent_p2 0.000000	intent_p2 0.000000	intent_p2 0.000000	intent_p2 0.000000	intent_p2 0.000000	intent_p2 0.000000	intent_p2 0.000000	intent_p2 0.000000	intent_p2 0.000000	intent_p2 0.000000	intent_p2 0.000000	intent_p2 0.000000
intent_p3 0.000000	intent_p3 0.000000	intent_p3 0.000000	intent_p3 0.000000	intent_p3 0.000000	intent_p3 0.000000	intent_p3 0.000000	intent_p3 0.000000	intent_p3 0.000000	intent_p3 0.000000	intent_p3 0.000000	intent_p3 0.000000
qform_name Unknown	qform_name Unknown	qform_name Scanner Anat	qform_name Scanner Anat	qform_name Scanner Anat	qform_name Scanner Anat	qform_name Scanner Anat	qform_name Aligned Anat	qform_name Scanner Anat	qform_name Scanner Anat	qform_name Scanner Anat	qform_name Scanner Anat
qform_code 0	qform_code 0	qform_code 1	qform_code 1	qform_code 1	qform_code 1	qform_code 1	qform_code 2	qform_code 1	qform_code 1	qform_code 1	qform_code 1
qto_xyz:1 0.937500 0.000000 0.000000 0.000000	qto_xyz:1 0.937500 0.000000 0.000000 0.000000	qto_xyz:1 0.000000 0.000143 1.000000 -95.279366	qto_xyz:1 0.000000 0.000000 1.000000 -84.963501	qto_xyz:1 1.000000 0.000000 0.000000 -88.500000	qto_xyz:1 1.000000 0.000000 0.000000 -130.779663	qto_xyz:1 1.000000 0.000000 0.000000 -132.813568	qto_xyz:1 -0.999072 -0.041359 0.012020 130.397583	qto_xyz:1 1.000000 0.000000 0.000000 -90.865349	qto_xyz:1 1.000000 0.000000 0.000000 -129.423737	qto_xyz:1 -1.000000 0.000000 -0.000000 122.866196	qto_xyz:1 1.000000 0.000000 0.000000 -124.000000
qto_xyz:2 0.000000 0.937500 0.000000 0.000000	qto_xyz:2 0.000000 0.937500 0.000000 0.000000	qto_xyz:2 -1.000000 0.000000 0.000000 147.500000	qto_xyz:2 -1.000000 0.000000 -0.000000 150.528000	qto_xyz:2 0.000000 1.000000 0.000000 -69.378006	qto_xyz:2 0.000000 1.000000 0.000000 -96.015739	qto_xyz:2 0.000000 1.000000 0.000000 -79.744553	qto_xyz:2 -0.041037 0.998822 0.025895 -128.383972	qto_xyz:2 0.000000 1.000000 0.000000 -80.181015	qto_xyz:2 0.000000 1.000000 0.000000 -108.219131	qto_xyz:2 0.000000 1.000000 -0.000000 -93.125000	qto_xyz:2 0.000000 1.000000 0.000000 -91.269974
qto_xyz:3 0.000000 0.000000 3.000000 0.000000	qto_xyz:3 0.000000 0.000000 3.000000 0.000000	qto_xyz:3 0.000000 1.000000 -0.000143 -117.529007	qto_xyz:3 0.000000 1.000000 -0.000000 -143.350006	qto_xyz:3 0.000000 0.000000 1.000000 -64.011902	qto_xyz:3 0.000000 0.000000 1.000000 -125.203400	qto_xyz:3 0.000000 0.000000 1.000000 -102.067795	qto_xyz:3 0.013076 -0.025377 0.999592 -60.302532	qto_xyz:3 0.000000 0.000000 1.000000 -56.235840	qto_xyz:3 0.000000 0.000000 1.000000 -67.322037	qto_xyz:3 0.000000 0.000000 1.000000 -129.973404	qto_xyz:3 0.000000 0.000000 1.000000 -122.389832
qto_xyz:4 0.000000 0.000000 0.000000 1.000000	qto_xyz:4 0.000000 0.000000 0.000000 1.000000	qto_xyz:4 0.000000 0.000000 0.000000 1.000000	qto_xyz:4 0.000000 0.000000 0.000000 1.000000	qto_xyz:4 0.000000 0.000000 0.000000 1.000000	qto_xyz:4 0.000000 0.000000 0.000000 1.000000	qto_xyz:4 0.000000 0.000000 0.000000 1.000000	qto_xyz:4 0.000000 0.000000 0.000000 1.000000	qto_xyz:4 0.000000 0.000000 0.000000 1.000000	qto_xyz:4 0.000000 0.000000 0.000000 1.000000	qto_xyz:4 0.000000 0.000000 0.000000 1.000000	qto_xyz:4 0.000000 0.000000 0.000000 1.000000
qform_xorient Left-to-Right	qform_xorient Left-to-Right	qform_xorient Anterior-to-Posterior	qform_xorient Anterior-to-Posterior	qform_xorient Left-to-Right	qform_xorient Left-to-Right	qform_xorient Left-to-Right	qform_xorient Right-to-Left	qform_xorient Left-to-Right	qform_xorient Left-to-Right	qform_xorient Right-to-Left	qform_xorient Left-to-Right
qform_yorient Posterior-to-Anterior	qform_yorient Posterior-to-Anterior	qform_yorient Inferior-to-Superior	qform_yorient Inferior-to-Superior	qform_yorient Posterior-to-Anterior	qform_yorient Posterior-to-Anterior	qform_yorient Posterior-to-Anterior	qform_yorient Posterior-to-Anterior	qform_yorient Posterior-to-Anterior	qform_yorient Posterior-to-Anterior	qform_yorient Posterior-to-Anterior	qform_yorient Posterior-to-Anterior
qform_zorient Inferior-to-Superior	qform_zorient Inferior-to-Superior	qform_zorient Left-to-Right	qform_zorient Left-to-Right	qform_zorient Inferior-to-Superior	qform_zorient Inferior-to-Superior	qform_zorient Inferior-to-Superior	qform_zorient Inferior-to-Superior	qform_zorient Inferior-to-Superior	qform_zorient Inferior-to-Superior	qform_zorient Inferior-to-Superior	qform_zorient Inferior-to-Superior
sform_name Unknown	sform_name Unknown	sform_name Scanner Anat	sform_name Scanner Anat	sform_name Scanner Anat	sform_name Scanner Anat	sform_name Scanner Anat	sform_name Aligned Anat	sform_name Scanner Anat	sform_name Scanner Anat	sform_name Scanner Anat	sform_name Scanner Anat
sform_code 0	sform_code 0	sform_code 1	sform_code 1	sform_code 1	sform_code 1	sform_code 1	sform_code 2	sform_code 1	sform_code 1	sform_code 1	sform_code 1
sto_xyz:1 0.000000 0.000000 0.000000 0.000000	sto_xyz:1 0.000000 0.000000 0.000000 0.000000	sto_xyz:1 0.000000 0.000143 1.000000 -95.279366	sto_xyz:1 0.000000 0.000000 1.000000 -84.963501	sto_xyz:1 1.000000 0.000000 0.000000 -88.500000	sto_xyz:1 1.000000 0.000000 0.000000 -130.779663	sto_xyz:1 1.000000 0.000000 0.000000 -132.813568	sto_xyz:1 -0.999072 -0.041359 0.012024 130.397583	sto_xyz:1 1.000000 0.000000 0.000000 -90.865349	sto_xyz:1 1.000000 0.000000 0.000000 -129.423737	sto_xyz:1 -1.000000 0.000000 0.000000 122.866196	sto_xyz:1 1.000000 0.000000 0.000000 -124.000000
sto_xyz:2 0.000000 0.000000 0.000000 0.000000	sto_xyz:2 0.000000 0.000000 0.000000 0.000000	sto_xyz:2 -1.000000 0.000000 0.000000 147.500000	sto_xyz:2 -1.000000 0.000000 0.000000 150.528000	sto_xyz:2 0.000000 1.000000 0.000000 -69.378006	sto_xyz:2 0.000000 1.000000 0.000000 -96.015739	sto_xyz:2 0.000000 1.000000 0.000000 -79.744553	sto_xyz:2 -0.041037 0.998822 0.025895 -128.383972	sto_xyz:2 0.000000 1.000000 0.000000 -80.181015	sto_xyz:2 0.000000 1.000000 0.000000 -108.219131	sto_xyz:2 0.000000 1.000000 0.000000 -93.125000	sto_xyz:2 0.000000 1.000000 0.000000 -91.269974
sto_xyz:3 0.000000 0.000000 0.000000 0.000000	sto_xyz:3 0.000000 0.000000 0.000000 0.000000	sto_xyz:3 0.000000 1.000000 -0.000143 -117.529007	sto_xyz:3 0.000000 1.000000 0.000000 -143.350006	sto_xyz:3 0.000000 0.000000 1.000000 -64.011902	sto_xyz:3 0.000000 0.000000 1.000000 -125.203400	sto_xyz:3 0.000000 0.000000 1.000000 -102.067795	sto_xyz:3 0.013080 -0.025377 0.999592 -60.302532	sto_xyz:3 0.000000 0.000000 1.000000 -56.235840	sto_xyz:3 0.000000 0.000000 1.000000 -67.322037	sto_xyz:3 0.000000 0.000000 1.000000 -129.973404	sto_xyz:3 0.000000 0.000000 1.000000 -122.389832
sto_xyz:4 0.000000 0.000000 0.000000 0.000000	sto_xyz:4 0.000000 0.000000 0.000000 0.000000	sto_xyz:4 0.000000 0.000000 0.000000 1.000000	sto_xyz:4 0.000000 0.000000 0.000000 1.000000	sto_xyz:4 0.000000 0.000000 0.000000 1.000000	sto_xyz:4 0.000000 0.000000 0.000000 1.000000	sto_xyz:4 0.000000 0.000000 0.000000 1.000000	sto_xyz:4 0.000000 0.000000 0.000000 1.000000	sto_xyz:4 0.000000 0.000000 0.000000 1.000000	sto_xyz:4 0.000000 0.000000 0.000000 1.000000	sto_xyz:4 0.000000 0.000000 0.000000 1.000000	sto_xyz:4 0.000000 0.000000 0.000000 1.000000
sform_xorient Unknown	sform_xorient Unknown	sform_xorient Anterior-to-Posterior	sform_xorient Anterior-to-Posterior	sform_xorient Left-to-Right	sform_xorient Left-to-Right	sform_xorient Left-to-Right	sform_xorient Right-to-Left	sform_xorient Left-to-Right	sform_xorient Left-to-Right	sform_xorient Right-to-Left	sform_xorient Left-to-Right
sform_yorient Unknown	sform_yorient Unknown	sform_yorient Inferior-to-Superior	sform_yorient Inferior-to-Superior	sform_yorient Posterior-to-Anterior	sform_yorient Posterior-to-Anterior	sform_yorient Posterior-to-Anterior	sform_yorient Posterior-to-Anterior	sform_yorient Posterior-to-Anterior	sform_yorient Posterior-to-Anterior	sform_yorient Posterior-to-Anterior	sform_yorient Posterior-to-Anterior
sform_zorient Unknown	sform_zorient Unknown	sform_zorient Left-to-Right	sform_zorient Left-to-Right	sform_zorient Inferior-to-Superior	sform_zorient Inferior-to-Superior	sform_zorient Inferior-to-Superior	sform_zorient Inferior-to-Superior	sform_zorient Inferior-to-Superior	sform_zorient Inferior-to-Superior	sform_zorient Inferior-to-Superior	sform_zorient Inferior-to-Superior
file_type NIFTI-1+	file_type NIFTI-1+	file_type NIFTI-1+	file_type NIFTI-1+	file_type NIFTI-1+	file_type NIFTI-1+	file_type NIFTI-1+	file_type NIFTI-1+	file_type NIFTI-1+	file_type NIFTI-1+	file_type NIFTI-1+	file_type NIFTI-1+
file_code 1	file_code 1	file_code 1	file_code 1	file_code 1	file_code 1	file_code 1	file_code 1	file_code 1	file_code 1	file_code 1	file_code 1
